# Supplementary material for: The sea cucumber genome provides insights into morphological evolution and visceral regeneration
Source: PLoS Biol. 2017 Oct 12;15(10):e2003790. doi: 10.1371/journal.pbio.2003790 (PMC5638244; doi:10.1371/journal.pbio.2003790)
Supplement: S1 Data — (XLSX) [file pbio.2003790.s001.xlsx]

## Sheet: Sheet1
S1 Data. Noncoding RNAs in the sea cucumber genome
ncRNA family name	Copy number	ncRNA family members
tRNA	1127	tRNA-Sec, tRNA
Splicing snRNA	223	U1, U11, U12, U2, U4, U4atac, U5, U6, U6atac
snoRNA	149	snoR160, snoR30, SNORD60, SNORD67, SNORD16, sR55, SNORA53, snR76, TtnuHACA14, sn1502, SNORA36, snoU13, SNORD31, snoR14, TtnuCD17, SNORD96, SCARNA3, snoU85, SNORA62, snR56, SNORD10, SNORD103, SNORD14, snoZ30, snoZ221_snoR21b, SNORA15, SNORD83, SNORA57, SNORA35, SCARNA14, snoR71, SCARNA8, SNORD34, SNORD17, SNORD100, SNORD59, SNORD35, SNORA13, SNORA19, SNORD36, SNORA73, SNORA79, SNORD110, SNORD24, S…
miRNA	137	miR-1-1-3p, miR-1-2-3p, let-7-1-3p, let-7-1-5p, let-7-2-3p, let-7-2-5p, miR-7-2-5p, miR-7-5p, miR-9-5p, miR-10-5p, miR-22-1-3p, miR-22-2-3p, miR-29-1-3p, miR-29-2-3p, miR-31-1-5p, miR-31-2-5p, miR-31-3-5p, miR-33-5p, miR-34-5p, miR-71-5p, miR-79-3p, miR-92a-3p, miR-92b-3p, miR-92c-3p, miR-92d-3p, miR-92e-3p, miR-92f-3p, miR-92g-3p, miR-92h-3p, miR-92i-3p, miR-92j-3p, miR-92k-1-3p, miR-92k-2-3p, m…
rRNA	75	5_8S_rRNA, LSU_rRNA_bacteria, mtPerm-5S, SSU_rRNA_eukarya, 5S_rRNA, SSU_rRNA_archaea, SSU_rRNA_bacteria, LSU_rRNA_eukarya, SSU_rRNA_microsporidia, ppoRNA, PK-G12rRNA, LSU_rRNA_archaea, hveRNA
Cis-regulatory element	23	CTV_rep_sig, REN-SRE, MNV_3UTR, mraW, RRE, IRES_Pesti, L20_leader, eiav_FSE, K_chan_RES, Histone3
lncRNA	13	DAOA-AS1_2, HULC, VIS1, SMAD5-AS1_1, HYMAI, Vax2os1_3, HOXA11-AS1_4, RMST_8, RMST_9
ribozyme	5	RNaseP_nuc, Hammerhead_HH9, Hammerhead_1, RNase_MRP
Intron	2	group-II-D1D4-3, Intron_gpII
