# Supplementary material for: The sea cucumber genome provides insights into morphological evolution and visceral regeneration
Source: PLoS Biol. 2017 Oct 12;15(10):e2003790. doi: 10.1371/journal.pbio.2003790 (PMC5638244; doi:10.1371/journal.pbio.2003790)
Supplement: S2 Data — (XLSX) [file pbio.2003790.s002.xlsx]

## Sheet: Sheet1
S2 Data. Some genes related to nervous system development.
	gene	A. japonicus	S. Purpuratus	A. planci	note
neural developmental and regulatory genes in embryo	Six3	add.evm.model.scaffold218.10	SPU_018908	gbr.79.16.t1
	SoxC	evm.model.scaffold218.22	SPU_002603	gbr.15.104.t1
				gbr.79.27.t1
	Brn1/2/4	evm.model.scaffold1604.2	SPU_016443	gbr.20.90.t1
		add.evm.model.scaffold310.6		gbr.67.27.t1
	Hnf6(onecut)	evm.model.scaffold298.2	SPU_016449	gbr.69.18.t1
		evm.model.scaffold298.7		gbr.69.19.t1
	Z167	0*	SPU_015362	gbr.3.127.t1	* eight unigenes in A. japonicus transcriptome
	SynB	evm.model.scaffold255.4	SPU_005854	gbr.8.134.t1
		evm.model.scaffold1873.3	SPU_002292	gbr.417.10.t1
		evm.model.scaffold1601.12
		evm.model.scaffold118.20
	Tph	evm.model.scaffold733.6	SPU_003725	gbr.117.44.t1
	BMP2/4	evm.model.scaffold188.45	SPU_000669	gbr.48.49.t1
		evm.model.scaffold188.28	SPU_021497
	SoxB2	evm.model.scaffold1869.3	SPU_025113	gbr.118.15.t1
		evm.model.scaffold848.9		gbr.118.14.t1
	ELAV	evm.model.scaffold246.27	SPU_002324	gbr.114.27.t1
		evm.model.scaffold619.2		gbr.119.26.t1
		evm.model.scaffold78.1		gbr.355.28.t1
	NK2.1	evm.model.scaffold199.4	SPU_000757	gbr.63.31.t1
	FoxG			gbr.54.50.t1
		add.evm.model.scaffold187.3	SPU_009771	gbr.12.2.t1
	foxQ2	0*	SPU_012384	gbr.182.61.t1
			SPU_019002	gbr.32.47.t1
				gbr.571.5.t1
				gbr.205.10.t1	* one unigenes in A. japonicus transcriptome
	Otx	add.evm.model.scaffold140.11	SPU_010424	gbr.177.12.t1
		add.evm.model.scaffold449.5
	ephrin	evm.model.scaffold926.9	SPU_003427	gbr.20.39.t1
			SPU_006023	gbr.20.41.t1
			SPU_007717	gbr.24.83.t1
			SPU_009024	gbr.24.76.t1
			SPU_009608	gbr.245.11.t1
			SPU_012268	gbr.443.9.t1
			SPU_012351	gbr.443.10.t1
			SPU_015001	gbr.444.7.t1
			SPU_015585	gbr.483.2.t1
			SPU_016160	gbr.483.1.t1
			SPU_016888	gbr.637.3.t1
			SPU_016889	gbr.655.2.t1
			SPU_019034	gbr.803.1.t1
			SPU_019447
			SPU_019665
			SPU_019941
			SPU_021746
			SPU_021748
			SPU_021905
			SPU_022494
			SPU_023243
			SPU_023757
			SPU_025677
			SPU_026750
	zic	0*	SPU_006400	gbr.58.52.t1
			SPU_028583	gbr.468.33.t1
			SPU_030070	gbr.468.32.t1	* One unigenes in A. japonicus transcriptome
Central nerve system	Otx	add.evm.model.scaffold140.11	SPU_010424	gbr.177.12.t1
		add.evm.model.scaffold449.5
	Pax6	add.evm.model.scaffold1041.2	SPU_006786	gbr.111.25.t1
		evm.model.scaffold1041.3	SPU_006787	gbr.111.28.t1
		evm.model.scaffold1049.2		gbr.2.42.t1
		evm.model.scaffold135.7		gbr.283.20.t1
	Fgf8/17/18	0*	0*	0*	* One unigenes in A. japonicus transcriptome;A paralog of this gene,Sp-Fgf9/16/20 in S. Purpuratus and A. planci
	Six3/6	add.evm.model.scaffold218.10	SPU_018908	gbr.79.16.t1
	FoxG1(BF1)	add.evm.model.scaffold187.3	SPU_009771	gbr.54.50.t1
	Dlx	0*	SPU_002815	gbr.73.66.t1	* One unigenes in A. japonicus transcriptome
	wnt1	evm.model.scaffold372.6	SPU_011756	gbr.214.21.t1
	sFRP1/2/5	add.evm.model.scaffold1715.3	SPU_011271	gbr.457.6.t1
		add.evm.model.scaffold1715.4
	foxQ2	0*	SPU_012384	gbr.182.61.t1
			SPU_019002		* one unigenes in Aj transcriptome
	Shh	add.evm.model.scaffold299.1	SPU_002950
			SPU_012238	gbr.39.60.t1
	Fezf	evm.model.scaffold2815.1	SPU_019089
		evm.model.scaffold66.28	SPU_027491	gbr.78.11.t1
		evm.model.scaffold723.16
	Irx3*	0	0	0	*paralog gene IRX-6 in A. japonicus transcriptome, IRXA, IRXB in S. Purpuratus genome, IRXA in A. planci
	L-fng	0	SPU_004621	0
	Ptc1	evm.model.scaffold277.17	SPU_022844	gbr.351.7.t1
			SPU_014295	gbr.86.26.t1
	Nkx2.2	add.evm.model.scaffold68.5	SPU_000756	gbr.141.15.t1
		evm.model.scaffold68.24		gbr.63.37.t1
	Gli	0	0		* A. planci have a homolous gene zinc finger protein GLI3-like (gbr.59.30.t1)
	En1/2	add.evm.model.scaffold473.8	SPU_020975	gbr.73.65.t1
		add.evm.model.scaffold473.11
		add.evm.model.scaffold473.9
		evm.model.scaffold473.26
	Gbx	evm.model.scaffold1602.3	SPU_025492	gbr.109.17.t1
		evm.model.scaffold1628.8
	GSS	evm.model.scaffold855.10	SPU_000830	gbr.205.48.t1
			SPU_018894	gbr.205.46.t1
	GSS		SPU_019312
	Pax3/7	0	0	0
	Islet	0	0*	0	*paralog gene in Islet-brain-1(SPU_000237) S. Purpuratus genome
	Mnx	evm.model.scaffold311.19	SPU_002816	gbr.30.63.t1
		evm.model.scaffold1157.1
	Err	add.evm.model.scaffold103.13	SPU_004723	gbr.6.21.t1
		evm.model.scaffold103.23
		evm.model.scaffold103.19
		evm.model.scaffold338.2
	FoxD	add.evm.model.scaffold758.3	SPU_014418	gbr.1.222.t1
			SPU_027648
	Hu/Elav	evm.model.scaffold246.27	SPU_002324	gbr.114.27.t1
		evm.model.scaffold619.2		gbr.119.26.t1
		evm.model.scaffold78.1		gbr.355.28.t1
	Coe2	evm.model.scaffold404.3	SPU_004702	gbr.3.22.t1
	Pitx2	evm.model.scaffold677.16	SPU_004599	gbr.105.10.t1
				gbr.105.7.t1
				gbr.105.5.t1
	hunchback	0	0	0
	Vax	0	0	0
	sax7	0	0	0
	gfap	0	0	0
	krox20	0*	0	0	* A. japonicus has not krox20 or its homolous gene-early growth response protein 2 (EGR2), but There are 4 early growth response protein 1-like genes in the genome.
	pax2	0	SPU_014539	gbr.2.46.t1
			SPU_009048
Neural precursor cell	Mash1	add.evm.model.scaffold385.3	SPU_028148	gbr.64.18.t1
	math1	0*	0*	0	* A. japonicus have a math1 homolous gene Math8 gene; S. Purpuratus have 2 math1 homolous gene Math6 gene.
	neurogenin	add.evm.model.scaffold1713.1;	SPU_007147	gbr.128.20.t1
		add.evm.model.scaffold41.19;		gbr.75.89.t1
		add.evm.model.scaffold929.1;
		evm.model.scaffold312.37
	noggin	evm.model.scaffold716.6;	SPU_024769	0
Eye development	Rx	evm.model.scaffold146.26;	SPU_014289	gbr.222.7.t1
		add.evm.model.scaffold146.9;		gbr.60.37.t1
		evm.model.scaffold355.3
	Pax6	add.evm.model.scaffold1041.2;	SPU_006786	gbr.111.25.t1
		evm.model.scaffold1041.3;	SPU_006787	gbr.111.28.t1
		evm.model.scaffold1049.2;		gbr.2.42.t1
		evm.model.scaffold135.7		gbr.283.20.t1
	six3	add.evm.model.scaffold218.10	SPU_018908	gbr.79.16.t1
	eya	evm.model.scaffold165.16	SPU_013869	gbr.193.18.t1
		evm.model.scaffold165.17
	lhx2	evm.model.scaffold1892.1	SPU_004021	0*	* A. planci have a homolous gene lhx9(gbr.7.30.t1)
		evm.model.scaffold460.14	SPU_021313
	Sox2	evm.model.scaffold1436.5	SPU_025113	0
	Prox1	scaffold2892 2783-2953	SPU_015984	gbr.72.10.t1
Touch sensation	piezo2	evm.model.scaffold21.11	SPU_020506	gbr.3223.1.t1
		evm.model.scaffold21.8		gbr.379.5.t1
		evm.model.scaffold21.9
		evm.model.scaffold21.10
		evm.model.scaffold613.18
		evm.model.scaffold613.17
		evm.model.scaffold613.3
		evm.model.scaffold613.2
	DAF-19*	0*	0*	0	* A. japonicus and S. Purpuratus have 9 DAF-19 homolous gene RFX-like transcription factor respectively.
	c-Maf	0	0	0
	EMAP-like protein	evm.model.scaffold672.6	SPU_001991	gbr.85.46.t1
		evm.model.scaffold672.15	SPU_011819	gbr.72.68.t1
		evm.model.scaffold428.18	SPU_012618
		evm.model.scaffold428.17	SPU_020821
		evm.model.scaffold2610.2	SPU_026643
		evm.model.scaffold2304.1	SPU_005744
		evm.model.scaffold2272.6	SPU_006911
		evm.model.scaffold2272.5
		evm.model.scaffold2016.8
		evm.model.scaffold2016.7
		evm.model.scaffold2016.6
		evm.model.scaffold1846.1
	kcnq4	evm.model.scaffold1261.17	SPU_018422	gbr.139.81.t1
		evm.model.scaffold141.6		gbr.4.42.t1
		evm.model.scaffold141.4		gbr.4.41.t1
		evm.model.scaffold141.7
		evm.model.scaffold2641.3
	ENaC	evm.model.scaffold1099.2	SPU_014519	gbr.129.26.t1
		evm.model.scaffold1434.3	SPU_015894	gbr.20.80.t1
		evm.model.scaffold214.31	SPU_020954	gbr.248.7.t1
		evm.model.scaffold214.30	SPU_025728	gbr.361.4.t1
		evm.model.scaffold356.22		gbr.361.5.t1
		evm.model.scaffold386.5		gbr.40.159.t1
		evm.model.scaffold637.4		gbr.500.4.t1
	mec-10	evm.model.scaffold2015.3	0*	0*	* S. Purpuratus have a homolous gene SPU_014120 Sp-DegL Sodium channel, degenerin family; A. planci have 4 homolous gene degenerin deg-1-like [Strongylocentrotus purpuratus](gbr.2.220.t1, gbr.29.1.t1, gbr.29.2.t1, gbr.412.20.t1)
		evm.model.scaffold214.31
		evm.model.scaffold214.30
		evm.model.scaffold356.22
		evm.model.scaffold637.4
		evm.model.scaffold853.2
