# Supplementary material for: The sea cucumber genome provides insights into morphological evolution and visceral regeneration
Source: PLoS Biol. 2017 Oct 12;15(10):e2003790. doi: 10.1371/journal.pbio.2003790 (PMC5638244; doi:10.1371/journal.pbio.2003790)
Supplement: S3 Data — (XLSX) [file pbio.2003790.s003.xlsx]

## Sheet: Figure 1(1)
22 linkage groups of the genome
	chr	LG01	0	89655277	chr1
	chr	LG02	0	63271846	chr2
	chr	LG03	0	70326682	chr3
	chr	LG04	0	72100282	chr4
	chr	LG05	0	34994278	chr5
	chr	LG06	0	30155907	chr6
	chr	LG07	0	42290073	chr7
	chr	LG08	0	57323982	chr8
	chr	LG09	0	53066260	chr9
	chr	LG10	0	64046707	chr10
	chr	LG11	0	44292831	chr11
	chr	LG12	0	55972987	chr12
	chr	LG13	0	35247218	chr13
	chr	LG14	0	66162370	chr14
	chr	LG15	0	47600392	chr15
	chr	LG16	0	59428239	chr16
	chr	LG17	0	44181067	chr17
	chr	LG18	0	40575459	chr18
	chr	LG19	0	33628786	chr19
	chr	LG20	0	20605990	chr20
	chr	LG21	0	35747559	chr21
	chr	LG22	0	61179589	chr22

## Sheet: Figure 1(2)
Anchored scaffolds	< 500 Kb						> 500 Kb
	LG01	4841371	5090151	fill_color=chr1			LG01	1	1702207	fill_color=chr1
	LG01	5590152	5649134	fill_color=chr1			LG01	2202208	2791597	fill_color=chr1
	LG01	7778759	7950295	fill_color=chr1			LG01	3291598	4341370	fill_color=chr1
	LG01	8450296	8595319	fill_color=chr1			LG01	6149135	7278758	fill_color=chr1
	LG01	10768548	11229364	fill_color=chr1			LG01	9095320	10268547	fill_color=chr1
	LG01	14822780	15030752	fill_color=chr1			LG01	11729365	13176809	fill_color=chr1
	LG01	18284942	18457166	fill_color=chr1			LG01	13676810	14322779	fill_color=chr1
	LG01	18957167	19330213	fill_color=chr1			LG01	15530753	16581830	fill_color=chr1
	LG01	19830214	19916727	fill_color=chr1			LG01	17081831	17784941	fill_color=chr1
	LG01	20416728	20570420	fill_color=chr1			LG01	21070421	22825726	fill_color=chr1
	LG01	23325727	23686996	fill_color=chr1			LG01	24186997	24870093	fill_color=chr1
	LG01	25370094	25437167	fill_color=chr1			LG01	26606045	27422942	fill_color=chr1
	LG01	25937168	26106044	fill_color=chr1			LG01	27922943	28827186	fill_color=chr1
	LG01	29327187	29770285	fill_color=chr1			LG01	30270286	30842381	fill_color=chr1
	LG01	31342382	31512961	fill_color=chr1			LG01	38109034	38672334	fill_color=chr1
	LG01	32012962	32311494	fill_color=chr1			LG01	39172335	39755018	fill_color=chr1
	LG01	32811495	33104887	fill_color=chr1			LG01	42693430	43429932	fill_color=chr1
	LG01	33604888	33982124	fill_color=chr1			LG01	45655313	46364094	fill_color=chr1
	LG01	34482125	34646661	fill_color=chr1			LG01	51641026	52491166	fill_color=chr1
	LG01	35146662	35318795	fill_color=chr1			LG01	54432112	55339932	fill_color=chr1
	LG01	35818796	35993994	fill_color=chr1			LG01	56580261	57515406	fill_color=chr1
	LG01	36493995	36783074	fill_color=chr1			LG01	59363180	60578324	fill_color=chr1
	LG01	37283075	37609033	fill_color=chr1			LG01	61078325	61632653	fill_color=chr1
	LG01	40255019	40581259	fill_color=chr1			LG01	63622483	64513496	fill_color=chr1
	LG01	41081260	41263904	fill_color=chr1			LG01	65013497	65839413	fill_color=chr1
	LG01	41763905	42193429	fill_color=chr1			LG01	66339414	67096773	fill_color=chr1
	LG01	43929933	44159690	fill_color=chr1			LG01	71186018	71744576	fill_color=chr1
	LG01	44659691	45155312	fill_color=chr1			LG01	73713726	74706903	fill_color=chr1
	LG01	46864095	47272446	fill_color=chr1			LG01	75206904	76331736	fill_color=chr1
	LG01	47772447	48077881	fill_color=chr1			LG01	76831737	78256294	fill_color=chr1
	LG01	48577882	48799154	fill_color=chr1			LG01	78756295	79288598	fill_color=chr1
	LG01	49299155	49574463	fill_color=chr1			LG01	79788599	80690934	fill_color=chr1
	LG01	50074464	50263830	fill_color=chr1			LG01	82950289	85445221	fill_color=chr1
	LG01	50763831	51141025	fill_color=chr1			LG01	86505481	87613946	fill_color=chr1
	LG01	52991167	53164204	fill_color=chr1			LG02	1	835621	fill_color=chr2
	LG01	53664205	53932111	fill_color=chr1			LG02	1335622	2319717	fill_color=chr2
	LG01	55839933	56080260	fill_color=chr1			LG02	2819718	4412829	fill_color=chr2
	LG01	58015407	58256337	fill_color=chr1			LG02	5814329	6402224	fill_color=chr2
	LG01	58756338	58863179	fill_color=chr1			LG02	8072032	9177906	fill_color=chr2
	LG01	62132654	62274568	fill_color=chr1			LG02	9677907	10579278	fill_color=chr2
	LG01	62774569	63122482	fill_color=chr1			LG02	11079279	11599934	fill_color=chr2
	LG01	67596774	68034546	fill_color=chr1			LG02	14225683	14899503	fill_color=chr2
	LG01	68534547	68637019	fill_color=chr1			LG02	16166465	16771259	fill_color=chr2
	LG01	69137020	69340973	fill_color=chr1			LG02	18001379	18846717	fill_color=chr2
	LG01	69840974	69966826	fill_color=chr1			LG02	19346718	19986396	fill_color=chr2
	LG01	70466827	70686017	fill_color=chr1			LG02	20486397	21271451	fill_color=chr2
	LG01	72244577	72311613	fill_color=chr1			LG02	27456990	28893094	fill_color=chr2
	LG01	72811614	73213725	fill_color=chr1			LG02	32226921	32787733	fill_color=chr2
	LG01	81190935	81465684	fill_color=chr1			LG02	34254664	34913296	fill_color=chr2
	LG01	81965685	82450288	fill_color=chr1			LG02	38378636	39139338	fill_color=chr2
	LG01	85945222	86005480	fill_color=chr1			LG02	39639339	41032743	fill_color=chr2
	LG01	88113947	88373708	fill_color=chr1			LG02	43310334	43832083	fill_color=chr2
	LG01	88873709	88934494	fill_color=chr1			LG02	47341865	47896370	fill_color=chr2
	LG01	89434495	89655277	fill_color=chr1			LG02	48396371	49147608	fill_color=chr2
	LG02	4912830	5314328	fill_color=chr2			LG02	51141900	52157611	fill_color=chr2
	LG02	6902225	7019548	fill_color=chr2			LG02	57019035	57854881	fill_color=chr2
	LG02	7519549	7572031	fill_color=chr2			LG02	61214950	61720933	fill_color=chr2
	LG02	12099935	12181274	fill_color=chr2			LG03	1	511814	fill_color=chr3
	LG02	12681275	12886434	fill_color=chr2			LG03	1011815	1515852	fill_color=chr3
	LG02	13386435	13725682	fill_color=chr2			LG03	3517711	4127019	fill_color=chr3
	LG02	15399504	15666464	fill_color=chr2			LG03	6289571	6839634	fill_color=chr3
	LG02	17271260	17501378	fill_color=chr2			LG03	7339635	8286217	fill_color=chr3
	LG02	21771452	21981756	fill_color=chr2			LG03	11693698	13063919	fill_color=chr3
	LG02	22481757	22836239	fill_color=chr2			LG03	14429407	15523724	fill_color=chr3
	LG02	23336240	23779941	fill_color=chr2			LG03	16023725	17813798	fill_color=chr3
	LG02	24279942	24773156	fill_color=chr2			LG03	23642964	24605039	fill_color=chr3
	LG02	25273157	25356448	fill_color=chr2			LG03	25105040	25669350	fill_color=chr3
	LG02	25856449	26297823	fill_color=chr2			LG03	29525029	30688616	fill_color=chr3
	LG02	26797824	26956989	fill_color=chr2			LG03	32689588	33483703	fill_color=chr3
	LG02	29393095	29639528	fill_color=chr2			LG03	34603713	35290941	fill_color=chr3
	LG02	30139529	30253107	fill_color=chr2			LG03	37267157	37801207	fill_color=chr3
	LG02	30753108	31005620	fill_color=chr2			LG03	38301208	39207943	fill_color=chr3
	LG02	31505621	31726920	fill_color=chr2			LG03	43256940	44708144	fill_color=chr3
	LG02	33287734	33754663	fill_color=chr2			LG03	49745520	50254495	fill_color=chr3
	LG02	35413297	35788777	fill_color=chr2			LG03	54255526	54799068	fill_color=chr3
	LG02	36288778	36507686	fill_color=chr2			LG03	61682959	62381543	fill_color=chr3
	LG02	37007687	37245832	fill_color=chr2			LG03	64227693	65161233	fill_color=chr3
	LG02	37745833	37878635	fill_color=chr2			LG03	66899408	67603722	fill_color=chr3
	LG02	41532744	41828407	fill_color=chr2			LG03	69770790	70326682	fill_color=chr3
	LG02	42328408	42810333	fill_color=chr2			LG04	1359197	2016333	fill_color=chr4
	LG02	44332084	44735240	fill_color=chr2			LG04	3223638	4454980	fill_color=chr4
	LG02	45235241	45349118	fill_color=chr2			LG04	4954981	5656380	fill_color=chr4
	LG02	45849119	45981594	fill_color=chr2			LG04	8531062	9054141	fill_color=chr4
	LG02	46481595	46841864	fill_color=chr2			LG04	11013329	11710650	fill_color=chr4
	LG02	49647609	49927022	fill_color=chr2			LG04	21554762	22063934	fill_color=chr4
	LG02	50427023	50641899	fill_color=chr2			LG04	27715653	28304128	fill_color=chr4
	LG02	52657612	52739126	fill_color=chr2			LG04	30317199	31080527	fill_color=chr4
	LG02	53239127	53529068	fill_color=chr2			LG04	31580528	32226654	fill_color=chr4
	LG02	54029069	54230850	fill_color=chr2			LG04	35052302	35977844	fill_color=chr4
	LG02	54730851	54862658	fill_color=chr2			LG04	37239872	38117878	fill_color=chr4
	LG02	55362659	55847645	fill_color=chr2			LG04	38617879	39891778	fill_color=chr4
	LG02	56347646	56519034	fill_color=chr2			LG04	41139790	41800515	fill_color=chr4
	LG02	58354882	58752226	fill_color=chr2			LG04	43727282	45028124	fill_color=chr4
	LG02	59252227	59447959	fill_color=chr2			LG04	49288018	49968133	fill_color=chr4
	LG02	59947960	60139754	fill_color=chr2			LG04	51668218	52446357	fill_color=chr4
	LG02	60639755	60714949	fill_color=chr2			LG04	52946358	53532443	fill_color=chr4
	LG02	62220934	62484276	fill_color=chr2			LG04	54032444	54620985	fill_color=chr4
	LG02	62984277	63271846	fill_color=chr2			LG04	55120986	56053893	fill_color=chr4
	LG03	2015853	2301974	fill_color=chr3			LG04	57932075	58724771	fill_color=chr4
	LG03	2801975	3017710	fill_color=chr3			LG04	62881286	63441196	fill_color=chr4
	LG03	4627020	4876953	fill_color=chr3			LG04	67659041	68162246	fill_color=chr4
	LG03	5376954	5789570	fill_color=chr3			LG05	1	646181	fill_color=chr5
	LG03	8786218	9012093	fill_color=chr3			LG05	1828145	2524377	fill_color=chr5
	LG03	9512094	9812410	fill_color=chr3			LG05	3760813	4557396	fill_color=chr5
	LG03	10312411	10404175	fill_color=chr3			LG05	5746439	6836511	fill_color=chr5
	LG03	10904176	11193697	fill_color=chr3			LG05	8758357	9367003	fill_color=chr5
	LG03	13563920	13929406	fill_color=chr3			LG05	9867004	10646547	fill_color=chr5
	LG03	18313799	18732749	fill_color=chr3			LG05	11885987	12496455	fill_color=chr5
	LG03	19232750	19323340	fill_color=chr3			LG05	13633915	14274147	fill_color=chr5
	LG03	19823341	20041249	fill_color=chr3			LG05	14774148	15509148	fill_color=chr5
	LG03	20541250	20776371	fill_color=chr3			LG05	17662140	18249251	fill_color=chr5
	LG03	21276372	21630483	fill_color=chr3			LG05	20683826	21956574	fill_color=chr5
	LG03	22130484	22458009	fill_color=chr3			LG05	22456575	23002157	fill_color=chr5
	LG03	22958010	23142963	fill_color=chr3			LG05	23502158	24828573	fill_color=chr5
	LG03	26169351	26562112	fill_color=chr3			LG05	28111814	28852558	fill_color=chr5
	LG03	27062113	27228184	fill_color=chr3			LG05	29352559	30125946	fill_color=chr5
	LG03	27728185	28071547	fill_color=chr3			LG05	31209081	31826856	fill_color=chr5
	LG03	28571548	29025028	fill_color=chr3			LG05	33817737	34432679	fill_color=chr5
	LG03	31188617	31389053	fill_color=chr3			LG06	808291	1316433	fill_color=chr6
	LG03	31889054	32189587	fill_color=chr3			LG06	4019178	4714134	fill_color=chr6
	LG03	33983704	34103712	fill_color=chr3			LG06	5214135	5715211	fill_color=chr6
	LG03	35790942	36067205	fill_color=chr3			LG06	6215212	6791891	fill_color=chr6
	LG03	36567206	36767156	fill_color=chr3			LG06	8675426	9417568	fill_color=chr6
	LG03	39707944	39907062	fill_color=chr3			LG06	11512923	12638843	fill_color=chr6
	LG03	40407063	40544914	fill_color=chr3			LG06	13804334	14533053	fill_color=chr6
	LG03	41044915	41449589	fill_color=chr3			LG06	15033054	15553277	fill_color=chr6
	LG03	41949590	42138949	fill_color=chr3			LG06	16053278	17027309	fill_color=chr6
	LG03	42638950	42756939	fill_color=chr3			LG06	17527310	18088117	fill_color=chr6
	LG03	45208145	45339595	fill_color=chr3			LG06	21553258	22184301	fill_color=chr6
	LG03	45839596	45977394	fill_color=chr3			LG06	25149859	25859359	fill_color=chr6
	LG03	46477395	46784817	fill_color=chr3			LG06	26359360	26944892	fill_color=chr6
	LG03	47284818	47769155	fill_color=chr3			LG06	28099267	29048832	fill_color=chr6
	LG03	48269156	48643342	fill_color=chr3			LG06	29548833	30155907	fill_color=chr6
	LG03	49143343	49245519	fill_color=chr3			LG07	1206627	2180664	fill_color=chr7
	LG03	50754496	51072231	fill_color=chr3			LG07	7238690	7866236	fill_color=chr7
	LG03	51572232	51654329	fill_color=chr3			LG07	12044873	12739036	fill_color=chr7
	LG03	52154330	52355065	fill_color=chr3			LG07	13872840	14797744	fill_color=chr7
	LG03	52855066	53182416	fill_color=chr3			LG07	18826716	19681986	fill_color=chr7
	LG03	53682417	53755525	fill_color=chr3			LG07	21384073	21992955	fill_color=chr7
	LG03	55299069	55382446	fill_color=chr3			LG07	23420554	24227924	fill_color=chr7
	LG03	55882447	56050663	fill_color=chr3			LG07	25520680	26474715	fill_color=chr7
	LG03	56550664	56768355	fill_color=chr3			LG07	35682977	37068840	fill_color=chr7
	LG03	57268356	57607080	fill_color=chr3			LG08	1	989679	fill_color=chr8
	LG03	58107081	58357363	fill_color=chr3			LG08	1489680	1999939	fill_color=chr8
	LG03	58857364	59041501	fill_color=chr3			LG08	3836680	4346909	fill_color=chr8
	LG03	59541502	59943433	fill_color=chr3			LG08	7658991	8249008	fill_color=chr8
	LG03	60443434	60536452	fill_color=chr3			LG08	10031068	10669854	fill_color=chr8
	LG03	61036453	61182958	fill_color=chr3			LG08	12389607	13300375	fill_color=chr8
	LG03	62881544	63038783	fill_color=chr3			LG08	14696692	15647763	fill_color=chr8
	LG03	63538784	63727692	fill_color=chr3			LG08	22692664	23251525	fill_color=chr8
	LG03	65661234	65831802	fill_color=chr3			LG08	25718944	26258885	fill_color=chr8
	LG03	66331803	66399407	fill_color=chr3			LG08	28234027	29438981	fill_color=chr8
	LG03	68103723	68295038	fill_color=chr3			LG08	29938982	31072718	fill_color=chr8
	LG03	68795039	69270789	fill_color=chr3			LG08	31572719	32133060	fill_color=chr8
	LG04	1	201694	fill_color=chr4			LG08	32633061	33303245	fill_color=chr8
	LG04	701695	859196	fill_color=chr4			LG08	34669105	35413349	fill_color=chr8
	LG04	2516334	2723637	fill_color=chr4			LG08	36465648	37084262	fill_color=chr8
	LG04	6156381	6420878	fill_color=chr4			LG08	39089353	39689253	fill_color=chr8
	LG04	6920879	7262421	fill_color=chr4			LG08	41693809	42693839	fill_color=chr8
	LG04	7762422	8031061	fill_color=chr4			LG08	43193840	44168422	fill_color=chr8
	LG04	9554142	9830208	fill_color=chr4			LG08	47007786	47677025	fill_color=chr8
	LG04	10330209	10513328	fill_color=chr4			LG08	49797135	50917087	fill_color=chr8
	LG04	12210651	12515985	fill_color=chr4			LG08	52240104	52773267	fill_color=chr8
	LG04	13015986	13453871	fill_color=chr4			LG09	4895336	5555233	fill_color=chr9
	LG04	13953872	14377022	fill_color=chr4			LG09	7707219	8276551	fill_color=chr9
	LG04	14877023	15038031	fill_color=chr4			LG09	8776552	9702230	fill_color=chr9
	LG04	15538032	15710969	fill_color=chr4			LG09	11127928	11652631	fill_color=chr9
	LG04	16210970	16405641	fill_color=chr4			LG09	12875390	13861107	fill_color=chr9
	LG04	16905642	17351417	fill_color=chr4			LG09	14361108	14924468	fill_color=chr9
	LG04	17851418	18241881	fill_color=chr4			LG09	18638516	19581108	fill_color=chr9
	LG04	18741882	18935724	fill_color=chr4			LG09	21271050	22058380	fill_color=chr9
	LG04	19435725	19635666	fill_color=chr4			LG09	25646237	26420743	fill_color=chr9
	LG04	20135667	20186926	fill_color=chr4			LG09	28220778	28867073	fill_color=chr9
	LG04	20686927	21054761	fill_color=chr4			LG09	33035901	35111131	fill_color=chr9
	LG04	22563935	22681272	fill_color=chr4			LG09	35611132	36136356	fill_color=chr9
	LG04	23181273	23392786	fill_color=chr4			LG09	43531569	44583349	fill_color=chr9
	LG04	23892787	24225221	fill_color=chr4			LG09	48660086	49620484	fill_color=chr9
	LG04	24725222	24845590	fill_color=chr4			LG10	1	1219127	fill_color=chr10
	LG04	25345591	25652490	fill_color=chr4			LG10	1719128	2477192	fill_color=chr10
	LG04	26152491	26414465	fill_color=chr4			LG10	5124953	5736333	fill_color=chr10
	LG04	26914466	27215652	fill_color=chr4			LG10	6236334	6887870	fill_color=chr10
	LG04	28804129	29087515	fill_color=chr4			LG10	8949721	9470112	fill_color=chr10
	LG04	29587516	29817198	fill_color=chr4			LG10	9970113	10588565	fill_color=chr10
	LG04	32726655	33103052	fill_color=chr4			LG10	11766640	12359829	fill_color=chr10
	LG04	33603053	33759981	fill_color=chr4			LG10	18284330	18872847	fill_color=chr10
	LG04	34259982	34552301	fill_color=chr4			LG10	22293955	22804556	fill_color=chr10
	LG04	36477845	36739871	fill_color=chr4			LG10	23304557	24487217	fill_color=chr10
	LG04	40391779	40639789	fill_color=chr4			LG10	24987218	26269072	fill_color=chr10
	LG04	42300516	42315036	fill_color=chr4			LG10	26769073	27469332	fill_color=chr10
	LG04	42815037	43227281	fill_color=chr4			LG10	32534991	33296725	fill_color=chr10
	LG04	45528125	45782245	fill_color=chr4			LG10	33796726	34499953	fill_color=chr10
	LG04	46282246	46357514	fill_color=chr4			LG10	36431544	36945271	fill_color=chr10
	LG04	46857515	47281433	fill_color=chr4			LG10	39539612	40417365	fill_color=chr10
	LG04	47781434	48125407	fill_color=chr4			LG10	43188669	43755767	fill_color=chr10
	LG04	48625408	48788017	fill_color=chr4			LG10	44909794	45574868	fill_color=chr10
	LG04	50468134	50485165	fill_color=chr4			LG10	47732884	49503479	fill_color=chr10
	LG04	50985166	51168217	fill_color=chr4			LG10	50003480	50558424	fill_color=chr10
	LG04	56553894	56795450	fill_color=chr4			LG10	52518305	53033780	fill_color=chr10
	LG04	57295451	57432074	fill_color=chr4			LG10	55173202	55794310	fill_color=chr10
	LG04	59224772	59570133	fill_color=chr4			LG10	56294311	57377098	fill_color=chr10
	LG04	60070134	60194773	fill_color=chr4			LG10	59391874	59999004	fill_color=chr10
	LG04	60694774	61067783	fill_color=chr4			LG10	60499005	61071671	fill_color=chr10
	LG04	61567784	61808157	fill_color=chr4			LG10	61571672	62089120	fill_color=chr10
	LG04	62308158	62381285	fill_color=chr4			LG11	999045	1613375	fill_color=chr11
	LG04	63941197	64228126	fill_color=chr4			LG11	3792197	4375639	fill_color=chr11
	LG04	64728127	64882831	fill_color=chr4			LG11	6415251	7102001	fill_color=chr11
	LG04	65382832	65564616	fill_color=chr4			LG11	7602002	8202256	fill_color=chr11
	LG04	66064617	66415757	fill_color=chr4			LG11	10940450	11715590	fill_color=chr11
	LG04	66915758	67159040	fill_color=chr4			LG11	12215591	13015575	fill_color=chr11
	LG04	68662247	68756259	fill_color=chr4			LG11	14119122	15095877	fill_color=chr11
	LG04	69256260	69536796	fill_color=chr4			LG11	20140174	20771179	fill_color=chr11
	LG04	70036797	70526010	fill_color=chr4			LG11	23472348	24319505	fill_color=chr11
	LG04	71026011	71185245	fill_color=chr4			LG11	28369792	29339634	fill_color=chr11
	LG04	71685246	72100282	fill_color=chr4			LG11	31330203	31880246	fill_color=chr11
	LG05	1146182	1328144	fill_color=chr5			LG11	33805944	34495615	fill_color=chr11
	LG05	3024378	3260812	fill_color=chr5			LG11	37886595	38934802	fill_color=chr11
	LG05	5057397	5246438	fill_color=chr5			LG11	39434803	40126835	fill_color=chr11
	LG05	7336512	7390198	fill_color=chr5			LG12	1	1137205	fill_color=chr12
	LG05	7890199	8258356	fill_color=chr5			LG12	7341427	7993117	fill_color=chr12
	LG05	11146548	11385986	fill_color=chr5			LG12	10038100	10812646	fill_color=chr12
	LG05	12996456	13133914	fill_color=chr5			LG12	12305134	12893028	fill_color=chr12
	LG05	16009149	16467413	fill_color=chr5			LG12	14318632	14827074	fill_color=chr12
	LG05	16967414	17162139	fill_color=chr5			LG12	15327075	16240085	fill_color=chr12
	LG05	18749252	18849655	fill_color=chr5			LG12	16740086	17314715	fill_color=chr12
	LG05	19349656	19459899	fill_color=chr5			LG12	22308771	23369610	fill_color=chr12
	LG05	19959900	20183825	fill_color=chr5			LG12	26103652	26731956	fill_color=chr12
	LG05	25328574	25448366	fill_color=chr5			LG12	27231957	28689232	fill_color=chr12
	LG05	25948367	26183691	fill_color=chr5			LG12	32218062	33084405	fill_color=chr12
	LG05	26683692	26789774	fill_color=chr5			LG12	33584406	34706818	fill_color=chr12
	LG05	27289775	27611813	fill_color=chr5			LG12	36109290	37231181	fill_color=chr12
	LG05	30625947	30709080	fill_color=chr5			LG12	37731182	38465752	fill_color=chr12
	LG05	32326857	32499375	fill_color=chr5			LG12	38965753	39501299	fill_color=chr12
	LG05	32999376	33317736	fill_color=chr5			LG12	40630019	41403136	fill_color=chr12
	LG05	34932680	34994278	fill_color=chr5			LG12	41903137	42773037	fill_color=chr12
	LG06	1	308290	fill_color=chr6			LG12	43273038	44247994	fill_color=chr12
	LG06	1816434	1948882	fill_color=chr6			LG12	50300168	50963407	fill_color=chr12
	LG06	2448883	2771240	fill_color=chr6			LG12	51463408	52155672	fill_color=chr12
	LG06	3271241	3519177	fill_color=chr6			LG12	55443999	55972987	fill_color=chr12
	LG06	7291892	7399274	fill_color=chr6			LG13	1	970122	fill_color=chr13
	LG06	7899275	8175425	fill_color=chr6			LG13	2808351	3343822	fill_color=chr13
	LG06	9917569	10105045	fill_color=chr6			LG13	8385090	8929818	fill_color=chr13
	LG06	10605046	11012922	fill_color=chr6			LG13	9429819	10798587	fill_color=chr13
	LG06	13138844	13304333	fill_color=chr6			LG13	11298588	12106848	fill_color=chr13
	LG06	18588118	18656592	fill_color=chr6			LG13	15743531	16280895	fill_color=chr13
	LG06	19156593	19443565	fill_color=chr6			LG13	17351175	17968756	fill_color=chr13
	LG06	19943566	20281396	fill_color=chr6			LG13	19979385	20801429	fill_color=chr13
	LG06	20781397	21053257	fill_color=chr6			LG13	22868187	23396538	fill_color=chr13
	LG06	22684302	23051780	fill_color=chr6			LG13	23896539	24478556	fill_color=chr13
	LG06	23551781	23789206	fill_color=chr6			LG13	26474065	26980906	fill_color=chr13
	LG06	24289207	24649858	fill_color=chr6			LG13	29154085	29889188	fill_color=chr13
	LG06	27444893	27599266	fill_color=chr6			LG13	31761341	32750507	fill_color=chr13
	LG07	1	66988	fill_color=chr7			LG13	33250508	35247218	fill_color=chr13
	LG07	566989	706626	fill_color=chr7			LG14	4481908	5133153	fill_color=chr14
	LG07	2680665	3123459	fill_color=chr7			LG14	8749071	9452116	fill_color=chr14
	LG07	3623460	3975423	fill_color=chr7			LG14	11508119	12057726	fill_color=chr14
	LG07	4475424	4740184	fill_color=chr7			LG14	13354188	14483527	fill_color=chr14
	LG07	5240185	5390687	fill_color=chr7			LG14	17368753	18402284	fill_color=chr14
	LG07	5890688	5951369	fill_color=chr7			LG14	19676810	20897105	fill_color=chr14
	LG07	6451370	6738689	fill_color=chr7			LG14	21397106	22049124	fill_color=chr14
	LG07	8366237	8563186	fill_color=chr7			LG14	23407703	24947414	fill_color=chr14
	LG07	9063187	9299748	fill_color=chr7			LG14	30627813	31254791	fill_color=chr14
	LG07	9799749	9997488	fill_color=chr7			LG14	33078242	33757209	fill_color=chr14
	LG07	10497489	10696177	fill_color=chr7			LG14	34257210	34962816	fill_color=chr14
	LG07	11196178	11544872	fill_color=chr7			LG14	36226533	36797379	fill_color=chr14
	LG07	13239037	13372839	fill_color=chr7			LG14	39069423	39660290	fill_color=chr14
	LG07	15297745	15707876	fill_color=chr7			LG14	40838624	41736670	fill_color=chr14
	LG07	16207877	16605515	fill_color=chr7			LG14	42236671	42799843	fill_color=chr14
	LG07	17105516	17396381	fill_color=chr7			LG14	43299844	44077411	fill_color=chr14
	LG07	17896382	18326715	fill_color=chr7			LG14	44577412	45247701	fill_color=chr14
	LG07	20181987	20373910	fill_color=chr7			LG14	45747702	46275856	fill_color=chr14
	LG07	20873911	20884072	fill_color=chr7			LG14	48121259	50054052	fill_color=chr14
	LG07	22492956	22920553	fill_color=chr7			LG14	51516104	53144101	fill_color=chr14
	LG07	24727925	25020679	fill_color=chr7			LG14	53644102	54500140	fill_color=chr14
	LG07	26974716	27035731	fill_color=chr7			LG14	55551565	56388721	fill_color=chr14
	LG07	27535732	27994801	fill_color=chr7			LG14	58221292	59360754	fill_color=chr14
	LG07	28494802	28895570	fill_color=chr7			LG14	61367011	61886049	fill_color=chr14
	LG07	29395571	29892995	fill_color=chr7			LG14	63589241	64201787	fill_color=chr14
	LG07	30392996	30565937	fill_color=chr7			LG14	65483580	66162370	fill_color=chr14
	LG07	31065938	31308203	fill_color=chr7			LG15	1	568509	fill_color=chr15
	LG07	31808204	32206500	fill_color=chr7			LG15	1988224	2905034	fill_color=chr15
	LG07	32706501	32873204	fill_color=chr7			LG15	4324112	5116807	fill_color=chr15
	LG07	33373205	33500592	fill_color=chr7			LG15	6432246	7354512	fill_color=chr15
	LG07	34000593	34315969	fill_color=chr7			LG15	9659566	10388531	fill_color=chr15
	LG07	34815970	35182976	fill_color=chr7			LG15	10888532	11798954	fill_color=chr15
	LG07	37568841	37782283	fill_color=chr7			LG15	12298955	12915048	fill_color=chr15
	LG07	38282284	38443163	fill_color=chr7			LG15	13415049	14379246	fill_color=chr15
	LG07	38943164	39219252	fill_color=chr7			LG15	14879247	15425172	fill_color=chr15
	LG07	39719253	40004508	fill_color=chr7			LG15	15925173	16555563	fill_color=chr15
	LG07	40504509	40967485	fill_color=chr7			LG15	17055564	17591563	fill_color=chr15
	LG07	41467486	41610689	fill_color=chr7			LG15	18893349	19917178	fill_color=chr15
	LG07	42110690	42290073	fill_color=chr7			LG15	20417179	21552914	fill_color=chr15
	LG08	2499940	2769291	fill_color=chr8			LG15	24966964	26183574	fill_color=chr15
	LG08	3269292	3336679	fill_color=chr8			LG15	30699051	31249809	fill_color=chr15
	LG08	4846910	5334532	fill_color=chr8			LG15	33034925	33852389	fill_color=chr15
	LG08	5834533	6267676	fill_color=chr8			LG15	36054589	36881050	fill_color=chr15
	LG08	6767677	7158990	fill_color=chr8			LG15	38347980	39289178	fill_color=chr15
	LG08	8749009	8880906	fill_color=chr8			LG15	41776509	42634361	fill_color=chr15
	LG08	9380907	9531067	fill_color=chr8			LG15	45170372	45673929	fill_color=chr15
	LG08	11169855	11297360	fill_color=chr8			LG15	46173930	46924480	fill_color=chr15
	LG08	11797361	11889606	fill_color=chr8			LG16	832904	1403044	fill_color=chr16
	LG08	13800376	14196691	fill_color=chr8			LG16	6834476	7383207	fill_color=chr16
	LG08	16147764	16428167	fill_color=chr8			LG16	7883208	8481021	fill_color=chr16
	LG08	16928168	17296233	fill_color=chr8			LG16	10635026	11649133	fill_color=chr16
	LG08	17796234	17995431	fill_color=chr8			LG16	12866879	13913237	fill_color=chr16
	LG08	18495432	18601561	fill_color=chr8			LG16	14413238	15276998	fill_color=chr16
	LG08	19101562	19467021	fill_color=chr8			LG16	15776999	16356618	fill_color=chr16
	LG08	19967022	20381959	fill_color=chr8			LG16	16856619	17413804	fill_color=chr16
	LG08	20881960	21356982	fill_color=chr8			LG16	17913805	18621428	fill_color=chr16
	LG08	21856983	22192663	fill_color=chr8			LG16	20403581	21013147	fill_color=chr16
	LG08	23751526	24010410	fill_color=chr8			LG16	25543710	26123757	fill_color=chr16
	LG08	24510411	24562662	fill_color=chr8			LG16	29263200	30305588	fill_color=chr16
	LG08	25062663	25218943	fill_color=chr8			LG16	34755486	35902001	fill_color=chr16
	LG08	26758886	27007225	fill_color=chr8			LG16	37136154	38513062	fill_color=chr16
	LG08	27507226	27734026	fill_color=chr8			LG16	42340526	43176155	fill_color=chr16
	LG08	33803246	34169104	fill_color=chr8			LG16	43676156	44302530	fill_color=chr16
	LG08	35913350	35965647	fill_color=chr8			LG16	45701511	46269643	fill_color=chr16
	LG08	37584263	37907304	fill_color=chr8			LG16	46769644	47324165	fill_color=chr16
	LG08	38407305	38589352	fill_color=chr8			LG16	47824166	48503345	fill_color=chr16
	LG08	40189254	40352853	fill_color=chr8			LG16	50424864	51258843	fill_color=chr16
	LG08	40852854	41193808	fill_color=chr8			LG16	52450476	53125796	fill_color=chr16
	LG08	44668423	44859946	fill_color=chr8			LG17	1	971346	fill_color=chr17
	LG08	45359947	45511671	fill_color=chr8			LG17	2393054	2981766	fill_color=chr17
	LG08	46011672	46507785	fill_color=chr8			LG17	3481767	4279865	fill_color=chr17
	LG08	48177026	48392683	fill_color=chr8			LG17	6347886	7095605	fill_color=chr17
	LG08	48892684	49297134	fill_color=chr8			LG17	10914790	11445665	fill_color=chr17
	LG08	51417088	51740103	fill_color=chr8			LG17	11945666	12515159	fill_color=chr17
	LG08	53273268	53355394	fill_color=chr8			LG17	13597802	14539142	fill_color=chr17
	LG08	53855395	53941967	fill_color=chr8			LG17	17565574	18335573	fill_color=chr17
	LG08	54441968	54493472	fill_color=chr8			LG17	20429651	21017010	fill_color=chr17
	LG08	54993473	55194089	fill_color=chr8			LG17	21517011	22242097	fill_color=chr17
	LG08	55694090	55884850	fill_color=chr8			LG17	22742098	23376946	fill_color=chr17
	LG08	56384851	56566852	fill_color=chr8			LG17	26224594	26726167	fill_color=chr17
	LG08	57066853	57323982	fill_color=chr8			LG17	27835793	29869114	fill_color=chr17
	LG09	1	336662	fill_color=chr9			LG17	31365043	31962252	fill_color=chr17
	LG09	836663	996563	fill_color=chr9			LG17	33134968	33911331	fill_color=chr17
	LG09	1496564	1547800	fill_color=chr9			LG17	34411332	35204525	fill_color=chr17
	LG09	2047801	2290216	fill_color=chr9			LG17	35704526	36437140	fill_color=chr17
	LG09	2790217	3191662	fill_color=chr9			LG17	37643215	38264673	fill_color=chr17
	LG09	3691663	3788739	fill_color=chr9			LG17	39629483	40588048	fill_color=chr17
	LG09	4288740	4395335	fill_color=chr9			LG17	41088049	41705711	fill_color=chr17
	LG09	6055234	6379461	fill_color=chr9			LG17	42205712	43158645	fill_color=chr17
	LG09	6879462	7207218	fill_color=chr9			LG17	43658646	44181067	fill_color=chr17
	LG09	10202231	10627927	fill_color=chr9			LG18	1	1777397	fill_color=chr18
	LG09	12152632	12375389	fill_color=chr9			LG18	2277398	3052876	fill_color=chr18
	LG09	15424469	15831042	fill_color=chr9			LG18	3552877	4527041	fill_color=chr18
	LG09	16331043	16533065	fill_color=chr9			LG18	5027042	6366572	fill_color=chr18
	LG09	17033066	17429116	fill_color=chr9			LG18	9509341	10142058	fill_color=chr18
	LG09	17929117	18138515	fill_color=chr9			LG18	10642059	11290412	fill_color=chr18
	LG09	20081109	20132070	fill_color=chr9			LG18	13277797	13931957	fill_color=chr18
	LG09	20632071	20771049	fill_color=chr9			LG18	17452526	17957000	fill_color=chr18
	LG09	22558381	22766377	fill_color=chr9			LG18	22432679	23142632	fill_color=chr18
	LG09	23266378	23556854	fill_color=chr9			LG18	23642633	24229055	fill_color=chr18
	LG09	24056855	24520778	fill_color=chr9			LG18	26469184	27040529	fill_color=chr18
	LG09	25020779	25146236	fill_color=chr9			LG18	29859839	30514162	fill_color=chr18
	LG09	26920744	27099016	fill_color=chr9			LG18	31617834	32400438	fill_color=chr18
	LG09	27599017	27720777	fill_color=chr9			LG18	33637604	34213127	fill_color=chr18
	LG09	29367074	29688297	fill_color=chr9			LG18	34713128	35226857	fill_color=chr18
	LG09	30188298	30608987	fill_color=chr9			LG18	36347856	36864116	fill_color=chr18
	LG09	31108988	31215742	fill_color=chr9			LG19	1	593468	fill_color=chr19
	LG09	31715743	31904599	fill_color=chr9			LG19	2047586	2827629	fill_color=chr19
	LG09	32404600	32535900	fill_color=chr9			LG19	3327630	4204065	fill_color=chr19
	LG09	36636357	36916602	fill_color=chr9			LG19	4704066	5319239	fill_color=chr19
	LG09	37416603	37497539	fill_color=chr9			LG19	7662871	8294018	fill_color=chr19
	LG09	37997540	38398436	fill_color=chr9			LG19	8794019	9339531	fill_color=chr19
	LG09	38898437	39175755	fill_color=chr9			LG19	9839532	10378036	fill_color=chr19
	LG09	39675756	39760687	fill_color=chr9			LG19	11697759	12525032	fill_color=chr19
	LG09	40260688	40438695	fill_color=chr9			LG19	13025033	14112880	fill_color=chr19
	LG09	40938696	41215812	fill_color=chr9			LG19	15433078	16087480	fill_color=chr19
	LG09	41715813	42060727	fill_color=chr9			LG19	16587481	17248853	fill_color=chr19
	LG09	42560728	43031568	fill_color=chr9			LG19	17748854	18320359	fill_color=chr19
	LG09	45083350	45231272	fill_color=chr9			LG19	18820360	19335948	fill_color=chr19
	LG09	45731273	45739040	fill_color=chr9			LG19	19835949	20827137	fill_color=chr19
	LG09	46239041	46675477	fill_color=chr9			LG19	23762913	25162296	fill_color=chr19
	LG09	47175478	47410564	fill_color=chr9			LG19	27521115	28381181	fill_color=chr19
	LG09	47910565	48160085	fill_color=chr9			LG20	1	755731	fill_color=chr20
	LG09	50120485	50213964	fill_color=chr9			LG20	3293102	4235805	fill_color=chr20
	LG09	50713965	50830014	fill_color=chr9			LG20	4735806	5339172	fill_color=chr20
	LG09	51330015	51582858	fill_color=chr9			LG20	5839173	6348761	fill_color=chr20
	LG09	52082859	52301774	fill_color=chr9			LG20	7625440	8127938	fill_color=chr20
	LG09	52801775	53066260	fill_color=chr9			LG20	9306538	9822865	fill_color=chr20
	LG10	2977193	3181038	fill_color=chr10			LG20	11076134	12141615	fill_color=chr20
	LG10	3681039	4066208	fill_color=chr10			LG20	12641616	13560601	fill_color=chr20
	LG10	4566209	4624952	fill_color=chr10			LG20	14060602	14674156	fill_color=chr20
	LG10	7387871	7845114	fill_color=chr10			LG20	15174157	16342337	fill_color=chr20
	LG10	8345115	8449720	fill_color=chr10			LG20	18181630	18802168	fill_color=chr20
	LG10	11088566	11266639	fill_color=chr10			LG20	19302169	19804782	fill_color=chr20
	LG10	12859830	13339087	fill_color=chr10			LG21	1	543554	fill_color=chr21
	LG10	13839088	13904366	fill_color=chr10			LG21	3669438	4307018	fill_color=chr21
	LG10	14404367	14819379	fill_color=chr10			LG21	8281562	9158282	fill_color=chr21
	LG10	15319380	15492574	fill_color=chr10			LG21	10211068	11401544	fill_color=chr21
	LG10	15992575	16131807	fill_color=chr10			LG21	11901545	12649673	fill_color=chr21
	LG10	16631808	16811932	fill_color=chr10			LG21	13149674	14007399	fill_color=chr21
	LG10	17311933	17784329	fill_color=chr10			LG21	17623824	18171756	fill_color=chr21
	LG10	19372848	19474891	fill_color=chr10			LG21	19973792	20774817	fill_color=chr21
	LG10	19974892	20166961	fill_color=chr10			LG21	21274818	21855046	fill_color=chr21
	LG10	20666962	20971951	fill_color=chr10			LG21	22355047	23061003	fill_color=chr21
	LG10	21471952	21793954	fill_color=chr10			LG21	26503496	27102054	fill_color=chr21
	LG10	27969333	28228645	fill_color=chr10			LG21	27602055	28231222	fill_color=chr21
	LG10	28728646	28951495	fill_color=chr10			LG21	29286884	30114260	fill_color=chr21
	LG10	29451496	29538316	fill_color=chr10			LG21	32237999	32739613	fill_color=chr21
	LG10	30038317	30247570	fill_color=chr10			LG21	33239614	33889341	fill_color=chr21
	LG10	30747571	31164616	fill_color=chr10			LG21	34389342	34986857	fill_color=chr21
	LG10	31664617	32034990	fill_color=chr10			LG22	689700	1962596	fill_color=chr22
	LG10	34999954	35306251	fill_color=chr10			LG22	3293215	3834278	fill_color=chr22
	LG10	35806252	35931543	fill_color=chr10			LG22	5691044	6579600	fill_color=chr22
	LG10	37445272	37634962	fill_color=chr10			LG22	8523192	9088102	fill_color=chr22
	LG10	38134963	38485926	fill_color=chr10			LG22	11324007	12556913	fill_color=chr22
	LG10	38985927	39039611	fill_color=chr10			LG22	13056914	15128595	fill_color=chr22
	LG10	40917366	41233399	fill_color=chr10			LG22	16179066	17316612	fill_color=chr22
	LG10	41733400	42133236	fill_color=chr10			LG22	18664599	19197015	fill_color=chr22
	LG10	42633237	42688668	fill_color=chr10			LG22	20390077	21013466	fill_color=chr22
	LG10	44255768	44409793	fill_color=chr10			LG22	21513467	22218286	fill_color=chr22
	LG10	46074869	46291829	fill_color=chr10			LG22	23311296	23904145	fill_color=chr22
	LG10	46791830	47232883	fill_color=chr10			LG22	24404146	25230259	fill_color=chr22
	LG10	51058425	51258169	fill_color=chr10			LG22	29260839	30111772	fill_color=chr22
	LG10	51758170	52018304	fill_color=chr10			LG22	31489206	32005208	fill_color=chr22
	LG10	53533781	53879082	fill_color=chr10			LG22	32505209	33930206	fill_color=chr22
	LG10	54379083	54673201	fill_color=chr10			LG22	39439517	40097166	fill_color=chr22
	LG10	57877099	58084644	fill_color=chr10			LG22	42357217	43218364	fill_color=chr22
	LG10	58584645	58891873	fill_color=chr10			LG22	44443225	45232937	fill_color=chr22
	LG10	62589121	63080776	fill_color=chr10			LG22	45732938	46323025	fill_color=chr22
	LG10	63580777	64046707	fill_color=chr10			LG22	48959489	49710814	fill_color=chr22
	LG11	1	499044	fill_color=chr11			LG22	50210815	50928636	fill_color=chr22
	LG11	2113376	2436760	fill_color=chr11			LG22	51428637	51989565	fill_color=chr22
	LG11	2936761	3292196	fill_color=chr11			LG22	54771050	55887287	fill_color=chr22
	LG11	4875640	5271937	fill_color=chr11			LG22	57067059	57738517	fill_color=chr22
	LG11	5771938	5915250	fill_color=chr11			-	0	53066260	fill_color=chr9
	LG11	8702257	8907641	fill_color=chr11			-	0	61179589	fill_color=chr22
	LG11	9407642	9591694	fill_color=chr11			-	0	44181067	fill_color=chr17
	LG11	10091695	10440449	fill_color=chr11			-	0	47600392	fill_color=chr15
	LG11	13515576	13619121	fill_color=chr11			-	0	64046707	fill_color=chr10
	LG11	15595878	15718432	fill_color=chr11			-	0	63271846	fill_color=chr2
	LG11	16218433	16351472	fill_color=chr11			-	0	57323982	fill_color=chr8
	LG11	16851473	17203980	fill_color=chr11			-	0	70326682	fill_color=chr3
	LG11	17703981	17947367	fill_color=chr11			-	0	66162370	fill_color=chr14
	LG11	18447368	18816695	fill_color=chr11			-	0	44292831	fill_color=chr11
	LG11	19316696	19640173	fill_color=chr11			-	0	35747559	fill_color=chr21
	LG11	21271180	21458918	fill_color=chr11			-	0	42290073	fill_color=chr7
	LG11	21958919	22406692	fill_color=chr11			-	0	40575459	fill_color=chr18
	LG11	22906693	22972347	fill_color=chr11			-	0	59428239	fill_color=chr16
	LG11	24819506	24925342	fill_color=chr11			-	0	72100282	fill_color=chr4
	LG11	25425343	25763399	fill_color=chr11			-	0	35247218	fill_color=chr13
	LG11	26263400	26370176	fill_color=chr11			-	0	34994278	fill_color=chr5
	LG11	26870177	27161435	fill_color=chr11			-	0	20605990	fill_color=chr20
	LG11	27661436	27869791	fill_color=chr11			-	0	30155907	fill_color=chr6
	LG11	29839635	30140291	fill_color=chr11			-	0	89655277	fill_color=chr1
	LG11	30640292	30830202	fill_color=chr11			-	0	55972987	fill_color=chr12
	LG11	32380247	32745039	fill_color=chr11			-	0	33628786	fill_color=chr19
	LG11	33245040	33305943	fill_color=chr11
	LG11	34995616	35461938	fill_color=chr11
	LG11	35961939	36082212	fill_color=chr11
	LG11	36582213	36730430	fill_color=chr11
	LG11	37230431	37386594	fill_color=chr11
	LG11	40626836	40933757	fill_color=chr11
	LG11	41433758	41805072	fill_color=chr11
	LG11	42305073	42477789	fill_color=chr11
	LG11	42977790	43420446	fill_color=chr11
	LG11	43920447	44292831	fill_color=chr11
	LG12	1637206	1806422	fill_color=chr12
	LG12	2306423	2379130	fill_color=chr12
	LG12	2879131	3328501	fill_color=chr12
	LG12	3828502	3902538	fill_color=chr12
	LG12	4402539	4840573	fill_color=chr12
	LG12	5340574	5483808	fill_color=chr12
	LG12	5983809	6194057	fill_color=chr12
	LG12	6694058	6841426	fill_color=chr12
	LG12	8493118	8602720	fill_color=chr12
	LG12	9102721	9538099	fill_color=chr12
	LG12	11312647	11805133	fill_color=chr12
	LG12	13393029	13818631	fill_color=chr12
	LG12	17814716	17971372	fill_color=chr12
	LG12	18471373	18688176	fill_color=chr12
	LG12	19188177	19563310	fill_color=chr12
	LG12	20063311	20385209	fill_color=chr12
	LG12	20885210	21215367	fill_color=chr12
	LG12	21715368	21808770	fill_color=chr12
	LG12	23869611	23946150	fill_color=chr12
	LG12	24446151	24622168	fill_color=chr12
	LG12	25122169	25603651	fill_color=chr12
	LG12	29189233	29610204	fill_color=chr12
	LG12	30110205	30343124	fill_color=chr12
	LG12	30843125	31097400	fill_color=chr12
	LG12	31597401	31718061	fill_color=chr12
	LG12	35206819	35609289	fill_color=chr12
	LG12	40001300	40130018	fill_color=chr12
	LG12	44747995	45225560	fill_color=chr12
	LG12	45725561	45956368	fill_color=chr12
	LG12	46456369	46562439	fill_color=chr12
	LG12	47062440	47504540	fill_color=chr12
	LG12	48004541	48280605	fill_color=chr12
	LG12	48780606	48915180	fill_color=chr12
	LG12	49415181	49800167	fill_color=chr12
	LG12	52655673	52740579	fill_color=chr12
	LG12	53240580	53689368	fill_color=chr12
	LG12	54189369	54252161	fill_color=chr12
	LG12	54752162	54943998	fill_color=chr12
	LG13	1470123	1669578	fill_color=chr13
	LG13	2169579	2308350	fill_color=chr13
	LG13	3843823	4235335	fill_color=chr13
	LG13	4735336	4987716	fill_color=chr13
	LG13	5487717	5955457	fill_color=chr13
	LG13	6455458	6610507	fill_color=chr13
	LG13	7110508	7264562	fill_color=chr13
	LG13	7764563	7885089	fill_color=chr13
	LG13	12606849	12903814	fill_color=chr13
	LG13	13403815	13514843	fill_color=chr13
	LG13	14014844	14335117	fill_color=chr13
	LG13	14835118	15243530	fill_color=chr13
	LG13	16780896	16851174	fill_color=chr13
	LG13	18468757	18907213	fill_color=chr13
	LG13	19407214	19479384	fill_color=chr13
	LG13	21301430	21486463	fill_color=chr13
	LG13	21986464	22368186	fill_color=chr13
	LG13	24978557	25271960	fill_color=chr13
	LG13	25771961	25974064	fill_color=chr13
	LG13	27480907	27678737	fill_color=chr13
	LG13	28178738	28654084	fill_color=chr13
	LG13	30389189	30502636	fill_color=chr13
	LG13	31002637	31261340	fill_color=chr13
	LG14	1	115096	fill_color=chr14
	LG14	615097	932280	fill_color=chr14
	LG14	1432281	1888735	fill_color=chr14
	LG14	2388736	2556510	fill_color=chr14
	LG14	3056511	3357734	fill_color=chr14
	LG14	3857735	3981907	fill_color=chr14
	LG14	5633154	5816425	fill_color=chr14
	LG14	6316426	6409477	fill_color=chr14
	LG14	6909478	7092337	fill_color=chr14
	LG14	7592338	7657228	fill_color=chr14
	LG14	8157229	8249070	fill_color=chr14
	LG14	9952117	10132528	fill_color=chr14
	LG14	10632529	11008118	fill_color=chr14
	LG14	12557727	12854187	fill_color=chr14
	LG14	14983528	15321000	fill_color=chr14
	LG14	15821001	16186545	fill_color=chr14
	LG14	16686546	16868752	fill_color=chr14
	LG14	18902285	19176809	fill_color=chr14
	LG14	22549125	22907702	fill_color=chr14
	LG14	25447415	25843159	fill_color=chr14
	LG14	26343160	26740394	fill_color=chr14
	LG14	27240395	27496450	fill_color=chr14
	LG14	27996451	28174388	fill_color=chr14
	LG14	28674389	28939463	fill_color=chr14
	LG14	29439464	29517015	fill_color=chr14
	LG14	30017016	30127812	fill_color=chr14
	LG14	31754792	31827399	fill_color=chr14
	LG14	32327400	32578241	fill_color=chr14
	LG14	35462817	35726532	fill_color=chr14
	LG14	37297380	37737941	fill_color=chr14
	LG14	38237942	38569422	fill_color=chr14
	LG14	40160291	40338623	fill_color=chr14
	LG14	46775857	46915278	fill_color=chr14
	LG14	47415279	47621258	fill_color=chr14
	LG14	50554053	51016103	fill_color=chr14
	LG14	55000141	55051564	fill_color=chr14
	LG14	56888722	57126712	fill_color=chr14
	LG14	57626713	57721291	fill_color=chr14
	LG14	59860755	60182328	fill_color=chr14
	LG14	60682329	60867010	fill_color=chr14
	LG14	62386050	62455698	fill_color=chr14
	LG14	62955699	63089240	fill_color=chr14
	LG14	64701788	64983579	fill_color=chr14
	LG15	1068510	1488223	fill_color=chr15
	LG15	3405035	3824111	fill_color=chr15
	LG15	5616808	5932245	fill_color=chr15
	LG15	7854513	8312818	fill_color=chr15
	LG15	8812819	9159565	fill_color=chr15
	LG15	18091564	18393348	fill_color=chr15
	LG15	22052915	22287783	fill_color=chr15
	LG15	22787784	23028865	fill_color=chr15
	LG15	23528866	23772651	fill_color=chr15
	LG15	24272652	24466963	fill_color=chr15
	LG15	26683575	27092416	fill_color=chr15
	LG15	27592417	27728641	fill_color=chr15
	LG15	28228642	28565887	fill_color=chr15
	LG15	29065888	29257050	fill_color=chr15
	LG15	29757051	30199050	fill_color=chr15
	LG15	31749810	31782586	fill_color=chr15
	LG15	32282587	32534924	fill_color=chr15
	LG15	34352390	34758359	fill_color=chr15
	LG15	35258360	35554588	fill_color=chr15
	LG15	37381051	37847979	fill_color=chr15
	LG15	39789179	39889122	fill_color=chr15
	LG15	40389123	40638501	fill_color=chr15
	LG15	41138502	41276508	fill_color=chr15
	LG15	43134362	43372097	fill_color=chr15
	LG15	43872098	44012879	fill_color=chr15
	LG15	44512880	44670371	fill_color=chr15
	LG15	47424481	47600392	fill_color=chr15
	LG16	1	332903	fill_color=chr16
	LG16	1903045	2272031	fill_color=chr16
	LG16	2772032	3135726	fill_color=chr16
	LG16	3635727	3882297	fill_color=chr16
	LG16	4382298	4826465	fill_color=chr16
	LG16	5326466	5598277	fill_color=chr16
	LG16	6098278	6334475	fill_color=chr16
	LG16	8981022	9308739	fill_color=chr16
	LG16	9808740	10135025	fill_color=chr16
	LG16	12149134	12366878	fill_color=chr16
	LG16	19121429	19271708	fill_color=chr16
	LG16	19771709	19903580	fill_color=chr16
	LG16	21513148	21833380	fill_color=chr16
	LG16	22333381	22590349	fill_color=chr16
	LG16	23090350	23528540	fill_color=chr16
	LG16	24028541	24198097	fill_color=chr16
	LG16	24698098	25043709	fill_color=chr16
	LG16	26623758	26827480	fill_color=chr16
	LG16	27327481	27551629	fill_color=chr16
	LG16	28051630	28070352	fill_color=chr16
	LG16	28570353	28763199	fill_color=chr16
	LG16	30805589	31004664	fill_color=chr16
	LG16	31504665	31756430	fill_color=chr16
	LG16	32256431	32391230	fill_color=chr16
	LG16	32891231	32969749	fill_color=chr16
	LG16	33469750	33615192	fill_color=chr16
	LG16	34115193	34255485	fill_color=chr16
	LG16	36402002	36636153	fill_color=chr16
	LG16	39013063	39450278	fill_color=chr16
	LG16	39950279	40316211	fill_color=chr16
	LG16	40816212	41206292	fill_color=chr16
	LG16	41706293	41840525	fill_color=chr16
	LG16	44802531	45201510	fill_color=chr16
	LG16	49003346	49236294	fill_color=chr16
	LG16	49736295	49924863	fill_color=chr16
	LG16	51758844	51950475	fill_color=chr16
	LG16	53625797	53838430	fill_color=chr16
	LG16	54338431	54413033	fill_color=chr16
	LG16	54913034	55154041	fill_color=chr16
	LG16	55654042	56123109	fill_color=chr16
	LG16	56623110	56832866	fill_color=chr16
	LG16	57332867	57452911	fill_color=chr16
	LG16	57952912	58234379	fill_color=chr16
	LG16	58734380	58797805	fill_color=chr16
	LG16	59297806	59428239	fill_color=chr16
	LG17	1471347	1893053	fill_color=chr17
	LG17	4779866	4881208	fill_color=chr17
	LG17	5381209	5847885	fill_color=chr17
	LG17	7595606	8076591	fill_color=chr17
	LG17	8576592	9031374	fill_color=chr17
	LG17	9531375	9773609	fill_color=chr17
	LG17	10273610	10414789	fill_color=chr17
	LG17	13015160	13097801	fill_color=chr17
	LG17	15039143	15163653	fill_color=chr17
	LG17	15663654	16141725	fill_color=chr17
	LG17	16641726	17065573	fill_color=chr17
	LG17	18835574	19297694	fill_color=chr17
	LG17	19797695	19929650	fill_color=chr17
	LG17	23876947	24069037	fill_color=chr17
	LG17	24569038	24806793	fill_color=chr17
	LG17	25306794	25724593	fill_color=chr17
	LG17	27226168	27335792	fill_color=chr17
	LG17	30369115	30865042	fill_color=chr17
	LG17	32462253	32634967	fill_color=chr17
	LG17	36937141	37143214	fill_color=chr17
	LG17	38764674	39129482	fill_color=chr17
	LG18	6866573	7336136	fill_color=chr18
	LG18	7836137	8298629	fill_color=chr18
	LG18	8798630	9009340	fill_color=chr18
	LG18	11790413	12147204	fill_color=chr18
	LG18	12647205	12777796	fill_color=chr18
	LG18	14431958	14928197	fill_color=chr18
	LG18	15428198	15657721	fill_color=chr18
	LG18	16157722	16221284	fill_color=chr18
	LG18	16721285	16952525	fill_color=chr18
	LG18	18457001	18779980	fill_color=chr18
	LG18	19279981	19391857	fill_color=chr18
	LG18	19891858	20120705	fill_color=chr18
	LG18	20620706	20749029	fill_color=chr18
	LG18	21249030	21308351	fill_color=chr18
	LG18	21808352	21932678	fill_color=chr18
	LG18	24729056	25093497	fill_color=chr18
	LG18	25593498	25969183	fill_color=chr18
	LG18	27540530	27663137	fill_color=chr18
	LG18	28163138	28380439	fill_color=chr18
	LG18	28880440	29359838	fill_color=chr18
	LG18	31014163	31117833	fill_color=chr18
	LG18	32900439	33137603	fill_color=chr18
	LG18	35726858	35847855	fill_color=chr18
	LG18	37364117	37824474	fill_color=chr18
	LG18	38324475	38498152	fill_color=chr18
	LG18	38998153	39301474	fill_color=chr18
	LG18	39801475	39889205	fill_color=chr18
	LG18	40389206	40575459	fill_color=chr18
	LG19	1093469	1547585	fill_color=chr19
	LG19	5819240	6235596	fill_color=chr19
	LG19	6735597	7162870	fill_color=chr19
	LG19	10878037	11197758	fill_color=chr19
	LG19	14612881	14933077	fill_color=chr19
	LG19	21327138	21747457	fill_color=chr19
	LG19	22247458	22681245	fill_color=chr19
	LG19	23181246	23262912	fill_color=chr19
	LG19	25662297	26104290	fill_color=chr19
	LG19	26604291	27021114	fill_color=chr19
	LG19	28881182	29209853	fill_color=chr19
	LG19	29709854	29907858	fill_color=chr19
	LG19	30407859	30553538	fill_color=chr19
	LG19	31053539	31159985	fill_color=chr19
	LG19	31659986	31925637	fill_color=chr19
	LG19	32425638	32861952	fill_color=chr19
	LG19	33361953	33628786	fill_color=chr19
	LG20	1255732	1291020	fill_color=chr20
	LG20	1791021	2186984	fill_color=chr20
	LG20	2686985	2793101	fill_color=chr20
	LG20	6848762	7125439	fill_color=chr20
	LG20	8627939	8806537	fill_color=chr20
	LG20	10322866	10576133	fill_color=chr20
	LG20	16842338	16977866	fill_color=chr20
	LG20	17477867	17681629	fill_color=chr20
	LG20	20304783	20605990	fill_color=chr20
	LG21	1043555	1530795	fill_color=chr21
	LG21	2030796	2287876	fill_color=chr21
	LG21	2787877	3169437	fill_color=chr21
	LG21	4807019	5094788	fill_color=chr21
	LG21	5594789	6043469	fill_color=chr21
	LG21	6543470	6926403	fill_color=chr21
	LG21	7426404	7781561	fill_color=chr21
	LG21	9658283	9711067	fill_color=chr21
	LG21	14507400	14560069	fill_color=chr21
	LG21	15060070	15238656	fill_color=chr21
	LG21	15738657	15898790	fill_color=chr21
	LG21	16398791	16572621	fill_color=chr21
	LG21	17072622	17123823	fill_color=chr21
	LG21	18671757	18794092	fill_color=chr21
	LG21	19294093	19473791	fill_color=chr21
	LG21	23561004	23625803	fill_color=chr21
	LG21	24125804	24415478	fill_color=chr21
	LG21	24915479	25401111	fill_color=chr21
	LG21	25901112	26003495	fill_color=chr21
	LG21	28731223	28786883	fill_color=chr21
	LG21	30614261	30819810	fill_color=chr21
	LG21	31319811	31737998	fill_color=chr21
	LG21	35486858	35747559	fill_color=chr21
	LG22	1	189699	fill_color=chr22
	LG22	2462597	2793214	fill_color=chr22
	LG22	4334279	4443999	fill_color=chr22
	LG22	4944000	5191043	fill_color=chr22
	LG22	7079601	7189375	fill_color=chr22
	LG22	7689376	8023191	fill_color=chr22
	LG22	9588103	9638559	fill_color=chr22
	LG22	10638560	10824006	fill_color=chr22
	LG22	15628596	15679065	fill_color=chr22
	LG22	17816613	18164598	fill_color=chr22
	LG22	19697016	19890076	fill_color=chr22
	LG22	22718287	22811295	fill_color=chr22
	LG22	25730260	25831298	fill_color=chr22
	LG22	26331299	26485086	fill_color=chr22
	LG22	26985087	27070077	fill_color=chr22
	LG22	27570078	27886369	fill_color=chr22
	LG22	28386370	28760838	fill_color=chr22
	LG22	30611773	30989205	fill_color=chr22
	LG22	34430207	34529763	fill_color=chr22
	LG22	35029764	35526755	fill_color=chr22
	LG22	36026756	36367054	fill_color=chr22
	LG22	36867055	37359470	fill_color=chr22
	LG22	37859471	38001559	fill_color=chr22
	LG22	38501560	38939516	fill_color=chr22
	LG22	40597167	40962389	fill_color=chr22
	LG22	41462390	41857216	fill_color=chr22
	LG22	43718365	43943224	fill_color=chr22
	LG22	46823026	47240393	fill_color=chr22
	LG22	47740394	47815009	fill_color=chr22
	LG22	48315010	48459488	fill_color=chr22
	LG22	52489566	52664764	fill_color=chr22
	LG22	53164765	53337502	fill_color=chr22
	LG22	53837503	54271049	fill_color=chr22
	LG22	56387288	56567058	fill_color=chr22
	LG22	58238518	58382058	fill_color=chr22
	LG22	58882059	59055906	fill_color=chr22
	LG22	59555907	59615146	fill_color=chr22
	LG22	60115147	60489203	fill_color=chr22
	LG22	60989204	61179589	fill_color=chr22

## Sheet: Figure 1(3)
Protein-coding genes located on scaffolds
	scaffold127	249214	249957	ID=evm.TU.scaffold127.8;Name=EVM%20prediction%20scaffold127.8
	scaffold31	165570	172249	ID=evm.TU.scaffold31.10;Name=EVM%20prediction%20scaffold31.10
	scaffold548	957	1560	ID=evm.TU.scaffold548.1;Name=EVM%20prediction%20scaffold548.1
	scaffold2720	10546	17318	ID=evm.TU.scaffold2720.2;Name=EVM%20prediction%20scaffold2720.2
	scaffold618	24824	25561	ID=evm.TU.scaffold618.4;Name=EVM%20prediction%20scaffold618.4
	scaffold505	61740	62375	ID=evm.TU.scaffold505.5;Name=EVM%20prediction%20scaffold505.5
	scaffold106	327471	328997	ID=evm.TU.scaffold106.31;Name=EVM%20prediction%20scaffold106.31
	scaffold488	347151	348317	ID=add.evm.TU.scaffold488.20;Name=EVM%20prediction%20scaffold488.20
	scaffold3249	1729	5650	ID=evm.TU.scaffold3249.1;Name=EVM%20prediction%20scaffold3249.1
	scaffold760	137084	138121	ID=evm.TU.scaffold760.6;Name=EVM%20prediction%20scaffold760.6
	scaffold2476	75937	80628	ID=evm.TU.scaffold2476.2;Name=EVM%20prediction%20scaffold2476.2
	scaffold59	454188	455582	ID=evm.TU.scaffold59.20;Name=EVM%20prediction%20scaffold59.20
	scaffold115	300978	314942	ID=evm.TU.scaffold115.17;Name=EVM%20prediction%20scaffold115.17
	scaffold739	669661	670332	ID=evm.TU.scaffold739.19;Name=EVM%20prediction%20scaffold739.19
	scaffold464	46553	56714	ID=evm.TU.scaffold464.3;Name=EVM%20prediction%20scaffold464.3
	scaffold398	482486	483912	ID=evm.TU.scaffold398.20;Name=EVM%20prediction%20scaffold398.20
	scaffold1252	146365	147090	ID=evm.TU.scaffold1252.12;Name=EVM%20prediction%20scaffold1252.12
	scaffold491	106187	112215	ID=evm.TU.scaffold491.6;Name=EVM%20prediction%20scaffold491.6
	scaffold1919	46844	50250	ID=evm.TU.scaffold1919.2;Name=EVM%20prediction%20scaffold1919.2
	scaffold1072	331238	334640	ID=evm.TU.scaffold1072.8;Name=EVM%20prediction%20scaffold1072.8
	scaffold783	151671	190561	ID=evm.TU.scaffold783.9;Name=EVM%20prediction%20scaffold783.9
	scaffold310	388732	393875	ID=evm.TU.scaffold310.12;Name=EVM%20prediction%20scaffold310.12
	scaffold716	308451	309284	ID=evm.TU.scaffold716.23;Name=EVM%20prediction%20scaffold716.23
	scaffold178	529696	532070	ID=evm.TU.scaffold178.30;Name=EVM%20prediction%20scaffold178.30
	scaffold753	81618	82460	ID=add.evm.TU.scaffold753.11;Name=EVM%20prediction%20scaffold753.11
	scaffold655	356222	359819	ID=evm.TU.scaffold655.12;Name=EVM%20prediction%20scaffold655.12
	scaffold67	667392	707200	ID=evm.TU.scaffold67.43;Name=EVM%20prediction%20scaffold67.43
	scaffold307	145574	163704	ID=evm.TU.scaffold307.7;Name=EVM%20prediction%20scaffold307.7
	scaffold251	165088	173029	ID=evm.TU.scaffold251.7;Name=EVM%20prediction%20scaffold251.7
	scaffold1867	103696	105587	ID=evm.TU.scaffold1867.6;Name=EVM%20prediction%20scaffold1867.6
	scaffold908	89803	91273	ID=evm.TU.scaffold908.7;Name=EVM%20prediction%20scaffold908.7
	scaffold377	13378	13677	ID=add.evm.TU.scaffold377.3;Name=EVM%20prediction%20scaffold377.3
	scaffold466	176657	178348	ID=evm.TU.scaffold466.6;Name=EVM%20prediction%20scaffold466.6
	scaffold710	216518	227163	ID=evm.TU.scaffold710.13;Name=EVM%20prediction%20scaffold710.13
	scaffold705	116181	125423	ID=evm.TU.scaffold705.4;Name=EVM%20prediction%20scaffold705.4
	scaffold702	130009	138772	ID=evm.TU.scaffold702.6;Name=EVM%20prediction%20scaffold702.6
	scaffold410	575761	630740	ID=evm.TU.scaffold410.26;Name=EVM%20prediction%20scaffold410.26
	scaffold171	225559	226851	ID=evm.TU.scaffold171.6;Name=EVM%20prediction%20scaffold171.6
	scaffold1542	235175	242463	ID=evm.TU.scaffold1542.7;Name=EVM%20prediction%20scaffold1542.7
	scaffold1729	149466	154727	ID=evm.TU.scaffold1729.3;Name=EVM%20prediction%20scaffold1729.3
	scaffold1206	85263	87142	ID=evm.TU.scaffold1206.6;Name=EVM%20prediction%20scaffold1206.6
	scaffold350	368380	378826	ID=evm.TU.scaffold350.13;Name=EVM%20prediction%20scaffold350.13
	scaffold316	899146	900249	ID=evm.TU.scaffold316.24;Name=EVM%20prediction%20scaffold316.24
	scaffold867	377343	378119	ID=evm.TU.scaffold867.18;Name=EVM%20prediction%20scaffold867.18
	scaffold361	189975	190544	ID=evm.TU.scaffold361.8;Name=EVM%20prediction%20scaffold361.8
	scaffold199	79328	93748	ID=evm.TU.scaffold199.3;Name=EVM%20prediction%20scaffold199.3
	scaffold1254	12852	15499	ID=evm.TU.scaffold1254.1;Name=EVM%20prediction%20scaffold1254.1
	scaffold541	296582	307953	ID=evm.TU.scaffold541.16;Name=EVM%20prediction%20scaffold541.16
	scaffold1872	164445	173129	ID=evm.TU.scaffold1872.2;Name=EVM%20prediction%20scaffold1872.2
	scaffold1261	33392	44795	ID=evm.TU.scaffold1261.4;Name=EVM%20prediction%20scaffold1261.4
	scaffold1830	80856	83059	ID=evm.TU.scaffold1830.5;Name=EVM%20prediction%20scaffold1830.5
	scaffold1347	115721	117692	ID=evm.TU.scaffold1347.14;Name=EVM%20prediction%20scaffold1347.14
	scaffold381	92524	109412	ID=evm.TU.scaffold381.3;Name=EVM%20prediction%20scaffold381.3
	scaffold1546	18530	19921	ID=add.evm.TU.scaffold1546.3;Name=EVM%20prediction%20scaffold1546.3
	scaffold336	409444	417615	ID=evm.TU.scaffold336.22;Name=EVM%20prediction%20scaffold336.22
	scaffold1645	111155	130500	ID=evm.TU.scaffold1645.10;Name=EVM%20prediction%20scaffold1645.10
	scaffold146	122296	130810	ID=evm.TU.scaffold146.8;Name=EVM%20prediction%20scaffold146.8
	scaffold1252	144309	146222	ID=evm.TU.scaffold1252.11;Name=EVM%20prediction%20scaffold1252.11
	scaffold589	198306	201561	ID=evm.TU.scaffold589.7;Name=EVM%20prediction%20scaffold589.7
	scaffold246	528857	532846	ID=evm.TU.scaffold246.18;Name=EVM%20prediction%20scaffold246.18
	scaffold551	788554	791956	ID=evm.TU.scaffold551.22;Name=EVM%20prediction%20scaffold551.22
	scaffold2194	43735	56760	ID=evm.TU.scaffold2194.6;Name=EVM%20prediction%20scaffold2194.6
	scaffold739	887178	887606	ID=add.evm.TU.scaffold739.27;Name=EVM%20prediction%20scaffold739.27
	scaffold1032	38975	39634	ID=evm.TU.scaffold1032.4;Name=EVM%20prediction%20scaffold1032.4
	scaffold2109	191304	191987	ID=evm.TU.scaffold2109.12;Name=EVM%20prediction%20scaffold2109.12
	scaffold1719	70944	71621	ID=evm.TU.scaffold1719.3;Name=EVM%20prediction%20scaffold1719.3
	scaffold50	1204720	1208670	ID=evm.TU.scaffold50.53;Name=EVM%20prediction%20scaffold50.53
	scaffold456	59205	68983	ID=evm.TU.scaffold456.6;Name=EVM%20prediction%20scaffold456.6
	scaffold129	510102	516815	ID=evm.TU.scaffold129.19;Name=EVM%20prediction%20scaffold129.19
	scaffold254	98988	270225	ID=evm.TU.scaffold254.4;Name=EVM%20prediction%20scaffold254.4
	scaffold209	179260	186637	ID=evm.TU.scaffold209.12;Name=EVM%20prediction%20scaffold209.12
	scaffold718	182623	183633	ID=evm.TU.scaffold718.22;Name=EVM%20prediction%20scaffold718.22
	scaffold109	381305	387491	ID=evm.TU.scaffold109.14;Name=EVM%20prediction%20scaffold109.14
	scaffold420	818779	821505	ID=evm.TU.scaffold420.42;Name=EVM%20prediction%20scaffold420.42
	scaffold1192	74537	104411	ID=evm.TU.scaffold1192.4;Name=EVM%20prediction%20scaffold1192.4
	scaffold1301	149309	152778	ID=evm.TU.scaffold1301.3;Name=EVM%20prediction%20scaffold1301.3
	scaffold419	163363	174066	ID=evm.TU.scaffold419.13;Name=EVM%20prediction%20scaffold419.13
	scaffold61	445638	456050	ID=evm.TU.scaffold61.19;Name=EVM%20prediction%20scaffold61.19
	scaffold925	422485	427404	ID=evm.TU.scaffold925.17;Name=EVM%20prediction%20scaffold925.17
	scaffold311	382033	388015	ID=evm.TU.scaffold311.16;Name=EVM%20prediction%20scaffold311.16
	scaffold567	17961	18971	ID=evm.TU.scaffold567.1;Name=EVM%20prediction%20scaffold567.1
	scaffold1059	186384	187007	ID=evm.TU.scaffold1059.7;Name=EVM%20prediction%20scaffold1059.7
	scaffold74	374541	380111	ID=evm.TU.scaffold74.17;Name=EVM%20prediction%20scaffold74.17
	scaffold691	212052	213731	ID=evm.TU.scaffold691.13;Name=EVM%20prediction%20scaffold691.13
	scaffold392	41856	43754	ID=add.evm.TU.scaffold392.1;Name=EVM%20prediction%20scaffold392.1
	scaffold95	807595	812277	ID=evm.TU.scaffold95.35;Name=EVM%20prediction%20scaffold95.35
	scaffold1102	129512	139495	ID=evm.TU.scaffold1102.4;Name=EVM%20prediction%20scaffold1102.4
	scaffold5	886499	887065	ID=evm.TU.scaffold5.49;Name=EVM%20prediction%20scaffold5.49
	scaffold778	542363	543020	ID=evm.TU.scaffold778.23;Name=EVM%20prediction%20scaffold778.23
	scaffold33	887227	889089	ID=evm.TU.scaffold33.40;Name=EVM%20prediction%20scaffold33.40
	scaffold811	247620	250949	ID=evm.TU.scaffold811.8;Name=EVM%20prediction%20scaffold811.8
	scaffold223	987895	1002613	ID=evm.TU.scaffold223.53;Name=EVM%20prediction%20scaffold223.53
	scaffold708	48131	49282	ID=add.evm.TU.scaffold708.2;Name=EVM%20prediction%20scaffold708.2
	scaffold647	38786	58658	ID=evm.TU.scaffold647.3;Name=EVM%20prediction%20scaffold647.3
	scaffold1062	31946	37161	ID=evm.TU.scaffold1062.2;Name=EVM%20prediction%20scaffold1062.2
	scaffold697	402277	412260	ID=evm.TU.scaffold697.11;Name=EVM%20prediction%20scaffold697.11
	scaffold531	141729	149838	ID=evm.TU.scaffold531.4;Name=EVM%20prediction%20scaffold531.4
	scaffold1621	23594	26557	ID=evm.TU.scaffold1621.2;Name=EVM%20prediction%20scaffold1621.2
	scaffold2610	26463	32701	ID=evm.TU.scaffold2610.2;Name=EVM%20prediction%20scaffold2610.2
	scaffold1471	133183	161665	ID=evm.TU.scaffold1471.9;Name=EVM%20prediction%20scaffold1471.9
	scaffold2373	26038	29166	ID=evm.TU.scaffold2373.3;Name=EVM%20prediction%20scaffold2373.3
	scaffold35	562218	566207	ID=evm.TU.scaffold35.20;Name=EVM%20prediction%20scaffold35.20
	scaffold6	1296578	1318402	ID=evm.TU.scaffold6.36;Name=EVM%20prediction%20scaffold6.36
	scaffold388	410215	410475	ID=add.evm.TU.scaffold388.5;Name=EVM%20prediction%20scaffold388.5
	scaffold217	342865	344887	ID=evm.TU.scaffold217.9;Name=EVM%20prediction%20scaffold217.9
	scaffold375	73080	74208	ID=evm.TU.scaffold375.4;Name=EVM%20prediction%20scaffold375.4
	scaffold343	16027	32546	ID=evm.TU.scaffold343.2;Name=EVM%20prediction%20scaffold343.2
	scaffold1405	118297	147495	ID=evm.TU.scaffold1405.8;Name=EVM%20prediction%20scaffold1405.8
	scaffold710	63361	66173	ID=evm.TU.scaffold710.4;Name=EVM%20prediction%20scaffold710.4
	scaffold602	475076	477462	ID=evm.TU.scaffold602.21;Name=EVM%20prediction%20scaffold602.21
	scaffold337	96725	124509	ID=evm.TU.scaffold337.5;Name=EVM%20prediction%20scaffold337.5
	scaffold646	139503	140225	ID=evm.TU.scaffold646.15;Name=EVM%20prediction%20scaffold646.15
	scaffold252	577394	622649	ID=evm.TU.scaffold252.23;Name=EVM%20prediction%20scaffold252.23
	scaffold2082	75594	77129	ID=evm.TU.scaffold2082.4;Name=EVM%20prediction%20scaffold2082.4
	scaffold973	86146	101066	ID=evm.TU.scaffold973.5;Name=EVM%20prediction%20scaffold973.5
	scaffold2011	78199	92362	ID=evm.TU.scaffold2011.5;Name=EVM%20prediction%20scaffold2011.5
	scaffold405	563333	565626	ID=evm.TU.scaffold405.30;Name=EVM%20prediction%20scaffold405.30
	scaffold426	336721	338382	ID=evm.TU.scaffold426.16;Name=EVM%20prediction%20scaffold426.16
	scaffold235	802846	803988	ID=evm.TU.scaffold235.45;Name=EVM%20prediction%20scaffold235.45
	scaffold1003	304220	315194	ID=evm.TU.scaffold1003.11;Name=EVM%20prediction%20scaffold1003.11
	scaffold202	226657	243885	ID=evm.TU.scaffold202.11;Name=EVM%20prediction%20scaffold202.11
	scaffold123	95481	99628	ID=evm.TU.scaffold123.6;Name=EVM%20prediction%20scaffold123.6
	scaffold1569	65766	79509	ID=evm.TU.scaffold1569.3;Name=EVM%20prediction%20scaffold1569.3
	scaffold152	414440	415543	ID=evm.TU.scaffold152.23;Name=EVM%20prediction%20scaffold152.23
	scaffold2355	134	19755	ID=evm.TU.scaffold2355.1;Name=EVM%20prediction%20scaffold2355.1
	scaffold245	271778	273118	ID=evm.TU.scaffold245.19;Name=EVM%20prediction%20scaffold245.19
	scaffold1481	222946	225780	ID=evm.TU.scaffold1481.11;Name=EVM%20prediction%20scaffold1481.11
	scaffold114	877990	879216	ID=evm.TU.scaffold114.41;Name=EVM%20prediction%20scaffold114.41
	scaffold509	241698	245351	ID=evm.TU.scaffold509.16;Name=EVM%20prediction%20scaffold509.16
	scaffold1	1224856	1226235	ID=evm.TU.scaffold1.42;Name=EVM%20prediction%20scaffold1.42
	scaffold295	149781	151334	ID=evm.TU.scaffold295.14;Name=EVM%20prediction%20scaffold295.14
	scaffold1199	80821	81746	ID=evm.TU.scaffold1199.8;Name=EVM%20prediction%20scaffold1199.8
	scaffold189	155452	159625	ID=evm.TU.scaffold189.6;Name=EVM%20prediction%20scaffold189.6
	scaffold321	94568	216356	ID=evm.TU.scaffold321.5;Name=EVM%20prediction%20scaffold321.5
	scaffold228	604828	605723	ID=evm.TU.scaffold228.27;Name=EVM%20prediction%20scaffold228.27
	scaffold1419	111188	111970	ID=evm.TU.scaffold1419.5;Name=EVM%20prediction%20scaffold1419.5
	scaffold343	545344	551651	ID=evm.TU.scaffold343.23;Name=EVM%20prediction%20scaffold343.23
	scaffold2319	56828	60008	ID=evm.TU.scaffold2319.5;Name=EVM%20prediction%20scaffold2319.5
	scaffold899	293218	299052	ID=evm.TU.scaffold899.9;Name=EVM%20prediction%20scaffold899.9
	scaffold436	153806	159994	ID=evm.TU.scaffold436.10;Name=EVM%20prediction%20scaffold436.10
	scaffold30	76859	95743	ID=evm.TU.scaffold30.5;Name=EVM%20prediction%20scaffold30.5
	scaffold103	734692	738281	ID=evm.TU.scaffold103.31;Name=EVM%20prediction%20scaffold103.31
	scaffold1834	175450	180235	ID=evm.TU.scaffold1834.9;Name=EVM%20prediction%20scaffold1834.9
	scaffold385	95871	103195	ID=evm.TU.scaffold385.6;Name=EVM%20prediction%20scaffold385.6
	scaffold382	401527	405259	ID=evm.TU.scaffold382.17;Name=EVM%20prediction%20scaffold382.17
	scaffold18	919212	922959	ID=evm.TU.scaffold18.26;Name=EVM%20prediction%20scaffold18.26
	scaffold188	994951	996870	ID=evm.TU.scaffold188.52;Name=EVM%20prediction%20scaffold188.52
	scaffold1889	190508	191320	ID=evm.TU.scaffold1889.7;Name=EVM%20prediction%20scaffold1889.7
	scaffold1473	142087	154320	ID=evm.TU.scaffold1473.9;Name=EVM%20prediction%20scaffold1473.9
	scaffold2136	79011	82697	ID=evm.TU.scaffold2136.8;Name=EVM%20prediction%20scaffold2136.8
	scaffold600	55667	56191	ID=evm.TU.scaffold600.3;Name=EVM%20prediction%20scaffold600.3
	scaffold117	660064	662459	ID=evm.TU.scaffold117.36;Name=EVM%20prediction%20scaffold117.36
	scaffold588	387317	388204	ID=evm.TU.scaffold588.23;Name=EVM%20prediction%20scaffold588.23
	scaffold1321	46925	48109	ID=evm.TU.scaffold1321.3;Name=EVM%20prediction%20scaffold1321.3
	scaffold45	246722	250295	ID=evm.TU.scaffold45.19;Name=EVM%20prediction%20scaffold45.19
	scaffold30	1571332	1691999	ID=evm.TU.scaffold30.64;Name=EVM%20prediction%20scaffold30.64
	scaffold402	243809	246491	ID=evm.TU.scaffold402.18;Name=EVM%20prediction%20scaffold402.18
	scaffold550	153786	162240	ID=evm.TU.scaffold550.6;Name=EVM%20prediction%20scaffold550.6
	scaffold1148	380961	384804	ID=evm.TU.scaffold1148.13;Name=EVM%20prediction%20scaffold1148.13
	scaffold624	4936	21262	ID=evm.TU.scaffold624.1;Name=EVM%20prediction%20scaffold624.1
	scaffold692	24981	31130	ID=evm.TU.scaffold692.2;Name=EVM%20prediction%20scaffold692.2
	scaffold531	598060	599156	ID=add.evm.TU.scaffold531.15;Name=EVM%20prediction%20scaffold531.15
	scaffold1	1366040	1396181	ID=evm.TU.scaffold1.54;Name=EVM%20prediction%20scaffold1.54
	scaffold1301	71159	74152	ID=evm.TU.scaffold1301.2;Name=EVM%20prediction%20scaffold1301.2
	scaffold1215	85315	87174	ID=evm.TU.scaffold1215.6;Name=EVM%20prediction%20scaffold1215.6
	scaffold964	410087	419665	ID=evm.TU.scaffold964.24;Name=EVM%20prediction%20scaffold964.24
	scaffold1224	122823	126337	ID=evm.TU.scaffold1224.10;Name=EVM%20prediction%20scaffold1224.10
	scaffold170	195098	202872	ID=evm.TU.scaffold170.5;Name=EVM%20prediction%20scaffold170.5
	scaffold323	332220	333179	ID=evm.TU.scaffold323.14;Name=EVM%20prediction%20scaffold323.14
	scaffold765	317052	318456	ID=evm.TU.scaffold765.18;Name=EVM%20prediction%20scaffold765.18
	scaffold37	922295	925345	ID=evm.TU.scaffold37.37;Name=EVM%20prediction%20scaffold37.37
	scaffold13	152418	154294	ID=evm.TU.scaffold13.7;Name=EVM%20prediction%20scaffold13.7
	scaffold1196	31619	32760	ID=evm.TU.scaffold1196.1;Name=EVM%20prediction%20scaffold1196.1
	scaffold449	421845	422645	ID=evm.TU.scaffold449.21;Name=EVM%20prediction%20scaffold449.21
	scaffold86	629166	630438	ID=evm.TU.scaffold86.25;Name=EVM%20prediction%20scaffold86.25
	scaffold533	40135	40794	ID=evm.TU.scaffold533.4;Name=EVM%20prediction%20scaffold533.4
	scaffold119	322498	324609	ID=evm.TU.scaffold119.10;Name=EVM%20prediction%20scaffold119.10
	scaffold60	332134	333226	ID=evm.TU.scaffold60.6;Name=EVM%20prediction%20scaffold60.6
	scaffold753	145844	148394	ID=evm.TU.scaffold753.12;Name=EVM%20prediction%20scaffold753.12
	scaffold1285	78112	80126	ID=evm.TU.scaffold1285.3;Name=EVM%20prediction%20scaffold1285.3
	scaffold199	388491	389460	ID=evm.TU.scaffold199.13;Name=EVM%20prediction%20scaffold199.13
	scaffold228	1289394	1292120	ID=evm.TU.scaffold228.66;Name=EVM%20prediction%20scaffold228.66
	scaffold818	220610	232708	ID=evm.TU.scaffold818.18;Name=EVM%20prediction%20scaffold818.18
	scaffold86	624785	628334	ID=evm.TU.scaffold86.24;Name=EVM%20prediction%20scaffold86.24
	scaffold101	104021	107813	ID=evm.TU.scaffold101.5;Name=EVM%20prediction%20scaffold101.5
	scaffold1105	149401	150045	ID=add.evm.TU.scaffold1105.4;Name=EVM%20prediction%20scaffold1105.4
	scaffold519	185720	188620	ID=evm.TU.scaffold519.8;Name=EVM%20prediction%20scaffold519.8
	scaffold1450	23978	24514	ID=evm.TU.scaffold1450.2;Name=EVM%20prediction%20scaffold1450.2
	scaffold1364	147236	157939	ID=evm.TU.scaffold1364.8;Name=EVM%20prediction%20scaffold1364.8
	scaffold232	626339	632544	ID=evm.TU.scaffold232.28;Name=EVM%20prediction%20scaffold232.28
	scaffold406	20049	21158	ID=evm.TU.scaffold406.2;Name=EVM%20prediction%20scaffold406.2
	scaffold2389	1878	9148	ID=evm.TU.scaffold2389.1;Name=EVM%20prediction%20scaffold2389.1
	scaffold113	1079637	1080567	ID=add.evm.TU.scaffold113.15;Name=EVM%20prediction%20scaffold113.15
	scaffold83	786534	792457	ID=evm.TU.scaffold83.36;Name=EVM%20prediction%20scaffold83.36
	scaffold364	398037	400741	ID=evm.TU.scaffold364.27;Name=EVM%20prediction%20scaffold364.27
	scaffold101	247613	254558	ID=evm.TU.scaffold101.12;Name=EVM%20prediction%20scaffold101.12
	scaffold13	632441	637945	ID=evm.TU.scaffold13.34;Name=EVM%20prediction%20scaffold13.34
	scaffold1357	111548	137320	ID=evm.TU.scaffold1357.9;Name=EVM%20prediction%20scaffold1357.9
	scaffold288	403183	403728	ID=evm.TU.scaffold288.19;Name=EVM%20prediction%20scaffold288.19
	scaffold660	133923	136264	ID=evm.TU.scaffold660.11;Name=EVM%20prediction%20scaffold660.11
	scaffold13	765187	766242	ID=add.evm.TU.scaffold13.28;Name=EVM%20prediction%20scaffold13.28
	scaffold582	423027	425125	ID=evm.TU.scaffold582.25;Name=EVM%20prediction%20scaffold582.25
	scaffold1354	159064	164387	ID=evm.TU.scaffold1354.9;Name=EVM%20prediction%20scaffold1354.9
	scaffold12	864142	866745	ID=evm.TU.scaffold12.36;Name=EVM%20prediction%20scaffold12.36
	scaffold732	68850	69471	ID=add.evm.TU.scaffold732.1;Name=EVM%20prediction%20scaffold732.1
	scaffold300	49062	51285	ID=evm.TU.scaffold300.4;Name=EVM%20prediction%20scaffold300.4
	scaffold224	707743	710924	ID=evm.TU.scaffold224.40;Name=EVM%20prediction%20scaffold224.40
	scaffold523	29653	30812	ID=evm.TU.scaffold523.3;Name=EVM%20prediction%20scaffold523.3
	scaffold4	586613	590196	ID=evm.TU.scaffold4.33;Name=EVM%20prediction%20scaffold4.33
	scaffold1029	23595	24170	ID=evm.TU.scaffold1029.4;Name=EVM%20prediction%20scaffold1029.4
	scaffold212	421937	423856	ID=evm.TU.scaffold212.17;Name=EVM%20prediction%20scaffold212.17
	scaffold136	251916	260954	ID=evm.TU.scaffold136.15;Name=EVM%20prediction%20scaffold136.15
	scaffold577	577387	579197	ID=evm.TU.scaffold577.26;Name=EVM%20prediction%20scaffold577.26
	scaffold266	557990	561669	ID=evm.TU.scaffold266.20;Name=EVM%20prediction%20scaffold266.20
	scaffold56	301415	393858	ID=evm.TU.scaffold56.8;Name=EVM%20prediction%20scaffold56.8
	scaffold31	285912	298257	ID=evm.TU.scaffold31.16;Name=EVM%20prediction%20scaffold31.16
	scaffold1346	24447	35783	ID=evm.TU.scaffold1346.2;Name=EVM%20prediction%20scaffold1346.2
	scaffold372	359886	364763	ID=evm.TU.scaffold372.14;Name=EVM%20prediction%20scaffold372.14
	scaffold2053	24267	29316	ID=evm.TU.scaffold2053.2;Name=EVM%20prediction%20scaffold2053.2
	scaffold868	41911	42621	ID=evm.TU.scaffold868.4;Name=EVM%20prediction%20scaffold868.4
	scaffold230	248537	256606	ID=evm.TU.scaffold230.16;Name=EVM%20prediction%20scaffold230.16
	scaffold110	47336	48664	ID=evm.TU.scaffold110.4;Name=EVM%20prediction%20scaffold110.4
	scaffold48	523043	527350	ID=evm.TU.scaffold48.21;Name=EVM%20prediction%20scaffold48.21
	scaffold280	574302	579107	ID=evm.TU.scaffold280.23;Name=EVM%20prediction%20scaffold280.23
	scaffold98	353435	353770	ID=evm.TU.scaffold98.14;Name=EVM%20prediction%20scaffold98.14
	scaffold454	465809	466880	ID=evm.TU.scaffold454.10;Name=EVM%20prediction%20scaffold454.10
	scaffold405	23817	31521	ID=evm.TU.scaffold405.6;Name=EVM%20prediction%20scaffold405.6
	scaffold2802	13917	14699	ID=add.evm.TU.scaffold2802.1;Name=EVM%20prediction%20scaffold2802.1
	scaffold2104	41494	45938	ID=evm.TU.scaffold2104.4;Name=EVM%20prediction%20scaffold2104.4
	scaffold1730	102499	106042	ID=evm.TU.scaffold1730.1;Name=EVM%20prediction%20scaffold1730.1
	scaffold676	265538	266780	ID=evm.TU.scaffold676.7;Name=EVM%20prediction%20scaffold676.7
	scaffold374	348602	379433	ID=evm.TU.scaffold374.8;Name=EVM%20prediction%20scaffold374.8
	scaffold1453	137098	137713	ID=evm.TU.scaffold1453.8;Name=EVM%20prediction%20scaffold1453.8
	scaffold1271	177816	181458	ID=evm.TU.scaffold1271.9;Name=EVM%20prediction%20scaffold1271.9
	scaffold2725	28650	29628	ID=evm.TU.scaffold2725.3;Name=EVM%20prediction%20scaffold2725.3
	scaffold293	11981	13264	ID=evm.TU.scaffold293.1;Name=EVM%20prediction%20scaffold293.1
	scaffold242	385962	395395	ID=evm.TU.scaffold242.9;Name=EVM%20prediction%20scaffold242.9
	scaffold17	1211768	1217931	ID=evm.TU.scaffold17.52;Name=EVM%20prediction%20scaffold17.52
	scaffold1675	57434	63633	ID=evm.TU.scaffold1675.6;Name=EVM%20prediction%20scaffold1675.6
	scaffold825	39445	43606	ID=evm.TU.scaffold825.1;Name=EVM%20prediction%20scaffold825.1
	scaffold3	858380	858949	ID=evm.TU.scaffold3.32;Name=EVM%20prediction%20scaffold3.32
	scaffold1545	491	1437	ID=evm.TU.scaffold1545.4;Name=EVM%20prediction%20scaffold1545.4
	scaffold252	305198	305917	ID=evm.TU.scaffold252.12;Name=EVM%20prediction%20scaffold252.12
	scaffold917	794	5862	ID=evm.TU.scaffold917.3;Name=EVM%20prediction%20scaffold917.3
	scaffold1058	25567	35010	ID=evm.TU.scaffold1058.3;Name=EVM%20prediction%20scaffold1058.3
	scaffold830	356671	357183	ID=evm.TU.scaffold830.31;Name=EVM%20prediction%20scaffold830.31
	scaffold140	536928	538343	ID=evm.TU.scaffold140.20;Name=EVM%20prediction%20scaffold140.20
	scaffold269	130483	147047	ID=evm.TU.scaffold269.6;Name=EVM%20prediction%20scaffold269.6
	scaffold607	154618	158330	ID=evm.TU.scaffold607.7;Name=EVM%20prediction%20scaffold607.7
	scaffold1798	954	3996	ID=evm.TU.scaffold1798.1;Name=EVM%20prediction%20scaffold1798.1
	scaffold174	33868	49099	ID=evm.TU.scaffold174.2;Name=EVM%20prediction%20scaffold174.2
	scaffold831	71862	72974	ID=evm.TU.scaffold831.2;Name=EVM%20prediction%20scaffold831.2
	scaffold23	356446	364226	ID=evm.TU.scaffold23.24;Name=EVM%20prediction%20scaffold23.24
	scaffold816	142167	166276	ID=evm.TU.scaffold816.9;Name=EVM%20prediction%20scaffold816.9
	scaffold100	18846	45069	ID=evm.TU.scaffold100.1;Name=EVM%20prediction%20scaffold100.1
	scaffold610	53009	55764	ID=evm.TU.scaffold610.2;Name=EVM%20prediction%20scaffold610.2
	scaffold193	334463	343517	ID=evm.TU.scaffold193.10;Name=EVM%20prediction%20scaffold193.10
	scaffold544	89022	91883	ID=evm.TU.scaffold544.3;Name=EVM%20prediction%20scaffold544.3
	scaffold157	143153	153321	ID=evm.TU.scaffold157.10;Name=EVM%20prediction%20scaffold157.10
	scaffold19	839336	841604	ID=evm.TU.scaffold19.34;Name=EVM%20prediction%20scaffold19.34
	scaffold1327	70015	83297	ID=evm.TU.scaffold1327.6;Name=EVM%20prediction%20scaffold1327.6
	scaffold24	668387	672877	ID=evm.TU.scaffold24.32;Name=EVM%20prediction%20scaffold24.32
	scaffold149	833187	835376	ID=evm.TU.scaffold149.41;Name=EVM%20prediction%20scaffold149.41
	scaffold2582	22996	30164	ID=evm.TU.scaffold2582.3;Name=EVM%20prediction%20scaffold2582.3
	scaffold33	679926	685433	ID=evm.TU.scaffold33.25;Name=EVM%20prediction%20scaffold33.25
	scaffold677	478338	481019	ID=evm.TU.scaffold677.24;Name=EVM%20prediction%20scaffold677.24
	scaffold343	372090	374045	ID=add.evm.TU.scaffold343.3;Name=EVM%20prediction%20scaffold343.3
	scaffold110	29904	33333	ID=evm.TU.scaffold110.3;Name=EVM%20prediction%20scaffold110.3
	scaffold369	281192	283447	ID=evm.TU.scaffold369.12;Name=EVM%20prediction%20scaffold369.12
	scaffold301	604069	605013	ID=evm.TU.scaffold301.23;Name=EVM%20prediction%20scaffold301.23
	scaffold1566	71313	72732	ID=evm.TU.scaffold1566.8;Name=EVM%20prediction%20scaffold1566.8
	scaffold481	217711	228736	ID=evm.TU.scaffold481.13;Name=EVM%20prediction%20scaffold481.13
	scaffold470	320475	324054	ID=evm.TU.scaffold470.11;Name=EVM%20prediction%20scaffold470.11
	scaffold2782	28599	29297	ID=add.evm.TU.scaffold2782.6;Name=EVM%20prediction%20scaffold2782.6
	scaffold84	212629	220142	ID=evm.TU.scaffold84.9;Name=EVM%20prediction%20scaffold84.9
	scaffold41	13127	40832	ID=evm.TU.scaffold41.1;Name=EVM%20prediction%20scaffold41.1
	scaffold2765	2591	3238	ID=add.evm.TU.scaffold2765.3;Name=EVM%20prediction%20scaffold2765.3
	scaffold782	204725	218388	ID=evm.TU.scaffold782.11;Name=EVM%20prediction%20scaffold782.11
	scaffold315	119396	126060	ID=evm.TU.scaffold315.10;Name=EVM%20prediction%20scaffold315.10
	scaffold2196	68389	70725	ID=evm.TU.scaffold2196.5;Name=EVM%20prediction%20scaffold2196.5
	scaffold332	101972	103480	ID=evm.TU.scaffold332.5;Name=EVM%20prediction%20scaffold332.5
	scaffold236	2607	3197	ID=evm.TU.scaffold236.1;Name=EVM%20prediction%20scaffold236.1
	scaffold252	275091	275798	ID=add.evm.TU.scaffold252.11;Name=EVM%20prediction%20scaffold252.11
	scaffold1208	99514	103565	ID=evm.TU.scaffold1208.7;Name=EVM%20prediction%20scaffold1208.7
	scaffold1725	113661	114989	ID=add.evm.TU.scaffold1725.4;Name=EVM%20prediction%20scaffold1725.4
	scaffold2163	49029	49992	ID=evm.TU.scaffold2163.1;Name=EVM%20prediction%20scaffold2163.1
	scaffold1924	117356	120181	ID=evm.TU.scaffold1924.5;Name=EVM%20prediction%20scaffold1924.5
	scaffold346	137997	140979	ID=evm.TU.scaffold346.11;Name=EVM%20prediction%20scaffold346.11
	scaffold2288	28474	32650	ID=evm.TU.scaffold2288.3;Name=EVM%20prediction%20scaffold2288.3
	scaffold320	651183	667934	ID=evm.TU.scaffold320.34;Name=EVM%20prediction%20scaffold320.34
	scaffold972	318034	322291	ID=evm.TU.scaffold972.32;Name=EVM%20prediction%20scaffold972.32
	scaffold594	120408	127164	ID=evm.TU.scaffold594.6;Name=EVM%20prediction%20scaffold594.6
	scaffold16	1068478	1069005	ID=add.evm.TU.scaffold16.30;Name=EVM%20prediction%20scaffold16.30
	scaffold1488	101346	102281	ID=evm.TU.scaffold1488.10;Name=EVM%20prediction%20scaffold1488.10
	scaffold350	29263	29820	ID=evm.TU.scaffold350.2;Name=EVM%20prediction%20scaffold350.2
	scaffold306	105981	112985	ID=evm.TU.scaffold306.7;Name=EVM%20prediction%20scaffold306.7
	scaffold639	71352	73267	ID=evm.TU.scaffold639.8;Name=EVM%20prediction%20scaffold639.8
	scaffold411	974857	984506	ID=evm.TU.scaffold411.46;Name=EVM%20prediction%20scaffold411.46
	scaffold838	263890	268211	ID=evm.TU.scaffold838.16;Name=EVM%20prediction%20scaffold838.16
	scaffold23	276901	280446	ID=evm.TU.scaffold23.14;Name=EVM%20prediction%20scaffold23.14
	scaffold577	85133	87270	ID=evm.TU.scaffold577.5;Name=EVM%20prediction%20scaffold577.5
	scaffold1532	210539	211390	ID=evm.TU.scaffold1532.18;Name=EVM%20prediction%20scaffold1532.18
	scaffold2138	27157	28357	ID=evm.TU.scaffold2138.3;Name=EVM%20prediction%20scaffold2138.3
	scaffold2232	140973	145391	ID=evm.TU.scaffold2232.7;Name=EVM%20prediction%20scaffold2232.7
	scaffold21	898240	914014	ID=evm.TU.scaffold21.38;Name=EVM%20prediction%20scaffold21.38
	scaffold914	151099	153048	ID=evm.TU.scaffold914.10;Name=EVM%20prediction%20scaffold914.10
	scaffold204	145288	193905	ID=evm.TU.scaffold204.11;Name=EVM%20prediction%20scaffold204.11
	scaffold169	200635	206498	ID=evm.TU.scaffold169.14;Name=EVM%20prediction%20scaffold169.14
	scaffold452	352733	365337	ID=evm.TU.scaffold452.24;Name=EVM%20prediction%20scaffold452.24
	scaffold1512	113297	113839	ID=evm.TU.scaffold1512.13;Name=EVM%20prediction%20scaffold1512.13
	scaffold405	475304	476803	ID=evm.TU.scaffold405.24;Name=EVM%20prediction%20scaffold405.24
	scaffold350	391725	395701	ID=evm.TU.scaffold350.14;Name=EVM%20prediction%20scaffold350.14
	scaffold960	90102	97508	ID=evm.TU.scaffold960.1;Name=EVM%20prediction%20scaffold960.1
	scaffold918	129593	130156	ID=evm.TU.scaffold918.9;Name=EVM%20prediction%20scaffold918.9
	scaffold157	538587	551019	ID=evm.TU.scaffold157.29;Name=EVM%20prediction%20scaffold157.29
	scaffold271	377626	386000	ID=evm.TU.scaffold271.16;Name=EVM%20prediction%20scaffold271.16
	scaffold1806	41446	42329	ID=evm.TU.scaffold1806.2;Name=EVM%20prediction%20scaffold1806.2
	scaffold292	194898	195617	ID=evm.TU.scaffold292.13;Name=EVM%20prediction%20scaffold292.13
	scaffold906	39409	45027	ID=evm.TU.scaffold906.3;Name=EVM%20prediction%20scaffold906.3
	scaffold185	715188	716596	ID=evm.TU.scaffold185.25;Name=EVM%20prediction%20scaffold185.25
	scaffold169	631316	634351	ID=evm.TU.scaffold169.39;Name=EVM%20prediction%20scaffold169.39
	scaffold44	185410	200180	ID=evm.TU.scaffold44.7;Name=EVM%20prediction%20scaffold44.7
	scaffold446	140165	163840	ID=evm.TU.scaffold446.9;Name=EVM%20prediction%20scaffold446.9
	scaffold146	8	4771	ID=evm.TU.scaffold146.1;Name=EVM%20prediction%20scaffold146.1
	scaffold1280	98619	102460	ID=evm.TU.scaffold1280.9;Name=EVM%20prediction%20scaffold1280.9
	scaffold1079	202488	205998	ID=evm.TU.scaffold1079.6;Name=EVM%20prediction%20scaffold1079.6
	scaffold2843	803	6572	ID=evm.TU.scaffold2843.1;Name=EVM%20prediction%20scaffold2843.1
	scaffold1673	24534	30616	ID=evm.TU.scaffold1673.1;Name=EVM%20prediction%20scaffold1673.1
	scaffold1064	157209	170768	ID=evm.TU.scaffold1064.9;Name=EVM%20prediction%20scaffold1064.9
	scaffold1457	86724	89864	ID=evm.TU.scaffold1457.4;Name=EVM%20prediction%20scaffold1457.4
	scaffold404	205928	211211	ID=evm.TU.scaffold404.7;Name=EVM%20prediction%20scaffold404.7
	scaffold81	1109687	1111245	ID=evm.TU.scaffold81.65;Name=EVM%20prediction%20scaffold81.65
	scaffold2490	43736	50394	ID=evm.TU.scaffold2490.3;Name=EVM%20prediction%20scaffold2490.3
	scaffold700	77845	80696	ID=evm.TU.scaffold700.5;Name=EVM%20prediction%20scaffold700.5
	scaffold405	250822	266954	ID=evm.TU.scaffold405.13;Name=EVM%20prediction%20scaffold405.13
	scaffold982	21832	26745	ID=evm.TU.scaffold982.1;Name=EVM%20prediction%20scaffold982.1
	scaffold17	484454	485020	ID=evm.TU.scaffold17.15;Name=EVM%20prediction%20scaffold17.15
	scaffold912	8858	15222	ID=evm.TU.scaffold912.1;Name=EVM%20prediction%20scaffold912.1
	scaffold255	238960	243284	ID=evm.TU.scaffold255.20;Name=EVM%20prediction%20scaffold255.20
	scaffold2405	64879	68223	ID=evm.TU.scaffold2405.4;Name=EVM%20prediction%20scaffold2405.4
	scaffold846	257380	257784	ID=evm.TU.scaffold846.14;Name=EVM%20prediction%20scaffold846.14
	scaffold128	429458	455032	ID=evm.TU.scaffold128.23;Name=EVM%20prediction%20scaffold128.23
	scaffold1000	82399	85708	ID=evm.TU.scaffold1000.4;Name=EVM%20prediction%20scaffold1000.4
	scaffold946	29602	33986	ID=evm.TU.scaffold946.3;Name=EVM%20prediction%20scaffold946.3
	scaffold787	227491	228622	ID=evm.TU.scaffold787.13;Name=EVM%20prediction%20scaffold787.13
	scaffold23	498662	502848	ID=evm.TU.scaffold23.30;Name=EVM%20prediction%20scaffold23.30
	scaffold2224	37422	38501	ID=evm.TU.scaffold2224.4;Name=EVM%20prediction%20scaffold2224.4
	scaffold103	103138	104317	ID=evm.TU.scaffold103.5;Name=EVM%20prediction%20scaffold103.5
	scaffold1	491911	506966	ID=evm.TU.scaffold1.18;Name=EVM%20prediction%20scaffold1.18
	scaffold699	102268	106031	ID=evm.TU.scaffold699.9;Name=EVM%20prediction%20scaffold699.9
	scaffold17	940789	942000	ID=evm.TU.scaffold17.37;Name=EVM%20prediction%20scaffold17.37
	scaffold670	68863	75326	ID=evm.TU.scaffold670.4;Name=EVM%20prediction%20scaffold670.4
	scaffold387	270468	270839	ID=evm.TU.scaffold387.10;Name=EVM%20prediction%20scaffold387.10
	scaffold66	807645	811517	ID=evm.TU.scaffold66.50;Name=EVM%20prediction%20scaffold66.50
	scaffold144	138392	146118	ID=evm.TU.scaffold144.4;Name=EVM%20prediction%20scaffold144.4
	scaffold125	298906	310206	ID=evm.TU.scaffold125.8;Name=EVM%20prediction%20scaffold125.8
	scaffold569	563178	566293	ID=evm.TU.scaffold569.23;Name=EVM%20prediction%20scaffold569.23
	scaffold1667	20356	22462	ID=evm.TU.scaffold1667.1;Name=EVM%20prediction%20scaffold1667.1
	scaffold452	256839	260333	ID=evm.TU.scaffold452.14;Name=EVM%20prediction%20scaffold452.14
	scaffold1141	45856	49173	ID=evm.TU.scaffold1141.1;Name=EVM%20prediction%20scaffold1141.1
	scaffold597	367338	393366	ID=evm.TU.scaffold597.17;Name=EVM%20prediction%20scaffold597.17
	scaffold721	278897	284040	ID=evm.TU.scaffold721.33;Name=EVM%20prediction%20scaffold721.33
	scaffold234	836663	841916	ID=evm.TU.scaffold234.27;Name=EVM%20prediction%20scaffold234.27
	scaffold94	708478	713851	ID=evm.TU.scaffold94.46;Name=EVM%20prediction%20scaffold94.46
	scaffold823	229948	231591	ID=evm.TU.scaffold823.5;Name=EVM%20prediction%20scaffold823.5
	scaffold35	95275	105141	ID=evm.TU.scaffold35.4;Name=EVM%20prediction%20scaffold35.4
	scaffold2166	5844	12736	ID=evm.TU.scaffold2166.1;Name=EVM%20prediction%20scaffold2166.1
	scaffold122	363111	364453	ID=evm.TU.scaffold122.19;Name=EVM%20prediction%20scaffold122.19
	scaffold139	416081	434426	ID=evm.TU.scaffold139.18;Name=EVM%20prediction%20scaffold139.18
	scaffold940	237483	242459	ID=evm.TU.scaffold940.21;Name=EVM%20prediction%20scaffold940.21
	scaffold616	199978	203209	ID=evm.TU.scaffold616.3;Name=EVM%20prediction%20scaffold616.3
	scaffold820	310765	313554	ID=evm.TU.scaffold820.10;Name=EVM%20prediction%20scaffold820.10
	scaffold2172	12771	14367	ID=evm.TU.scaffold2172.1;Name=EVM%20prediction%20scaffold2172.1
	scaffold219	12571	17690	ID=evm.TU.scaffold219.2;Name=EVM%20prediction%20scaffold219.2
	scaffold971	210983	211552	ID=evm.TU.scaffold971.10;Name=EVM%20prediction%20scaffold971.10
	scaffold621	147158	147982	ID=evm.TU.scaffold621.13;Name=EVM%20prediction%20scaffold621.13
	scaffold1386	78430	78960	ID=evm.TU.scaffold1386.5;Name=EVM%20prediction%20scaffold1386.5
	scaffold724	1546	26304	ID=evm.TU.scaffold724.1;Name=EVM%20prediction%20scaffold724.1
	scaffold73	995548	996102	ID=evm.TU.scaffold73.51;Name=EVM%20prediction%20scaffold73.51
	scaffold706	222034	228860	ID=evm.TU.scaffold706.5;Name=EVM%20prediction%20scaffold706.5
	scaffold1013	209683	225350	ID=evm.TU.scaffold1013.6;Name=EVM%20prediction%20scaffold1013.6
	scaffold296	437491	438460	ID=evm.TU.scaffold296.15;Name=EVM%20prediction%20scaffold296.15
	scaffold20	1637980	1674179	ID=evm.TU.scaffold20.82;Name=EVM%20prediction%20scaffold20.82
	scaffold516	31895	47574	ID=evm.TU.scaffold516.4;Name=EVM%20prediction%20scaffold516.4
	scaffold1807	55352	69973	ID=evm.TU.scaffold1807.5;Name=EVM%20prediction%20scaffold1807.5
	scaffold44	709119	748160	ID=evm.TU.scaffold44.34;Name=EVM%20prediction%20scaffold44.34
	scaffold96	14708	20173	ID=evm.TU.scaffold96.2;Name=EVM%20prediction%20scaffold96.2
	scaffold1121	154929	163254	ID=evm.TU.scaffold1121.10;Name=EVM%20prediction%20scaffold1121.10
	scaffold1021	213365	215011	ID=evm.TU.scaffold1021.7;Name=EVM%20prediction%20scaffold1021.7
	scaffold112	99052	111698	ID=evm.TU.scaffold112.7;Name=EVM%20prediction%20scaffold112.7
	scaffold176	689468	718538	ID=evm.TU.scaffold176.40;Name=EVM%20prediction%20scaffold176.40
	scaffold1112	64174	76390	ID=evm.TU.scaffold1112.7;Name=EVM%20prediction%20scaffold1112.7
	scaffold447	514442	515647	ID=evm.TU.scaffold447.20;Name=EVM%20prediction%20scaffold447.20
	scaffold622	197670	198542	ID=evm.TU.scaffold622.14;Name=EVM%20prediction%20scaffold622.14
	scaffold1071	149509	165577	ID=evm.TU.scaffold1071.8;Name=EVM%20prediction%20scaffold1071.8
	scaffold73	946388	946918	ID=evm.TU.scaffold73.45;Name=EVM%20prediction%20scaffold73.45
	scaffold545	263319	263915	ID=evm.TU.scaffold545.15;Name=EVM%20prediction%20scaffold545.15
	scaffold313	394768	395274	ID=evm.TU.scaffold313.56;Name=EVM%20prediction%20scaffold313.56
	scaffold428	63662	64457	ID=evm.TU.scaffold428.3;Name=EVM%20prediction%20scaffold428.3
	scaffold657	165350	166122	ID=evm.TU.scaffold657.9;Name=EVM%20prediction%20scaffold657.9
	scaffold181	206553	208707	ID=evm.TU.scaffold181.6;Name=EVM%20prediction%20scaffold181.6
	scaffold946	145995	150937	ID=evm.TU.scaffold946.8;Name=EVM%20prediction%20scaffold946.8
	scaffold572	329264	332491	ID=evm.TU.scaffold572.10;Name=EVM%20prediction%20scaffold572.10
	scaffold1088	7785	13525	ID=evm.TU.scaffold1088.1;Name=EVM%20prediction%20scaffold1088.1
	scaffold1365	6155	6950	ID=evm.TU.scaffold1365.1;Name=EVM%20prediction%20scaffold1365.1
	scaffold244	357924	359153	ID=evm.TU.scaffold244.19;Name=EVM%20prediction%20scaffold244.19
	scaffold445	173865	174467	ID=add.evm.TU.scaffold445.7;Name=EVM%20prediction%20scaffold445.7
	scaffold296	209125	215303	ID=evm.TU.scaffold296.8;Name=EVM%20prediction%20scaffold296.8
	scaffold365	375036	444969	ID=evm.TU.scaffold365.17;Name=EVM%20prediction%20scaffold365.17
	scaffold759	47572	51441	ID=evm.TU.scaffold759.3;Name=EVM%20prediction%20scaffold759.3
	scaffold1550	118923	124354	ID=evm.TU.scaffold1550.7;Name=EVM%20prediction%20scaffold1550.7
	scaffold128	543038	548922	ID=evm.TU.scaffold128.29;Name=EVM%20prediction%20scaffold128.29
	scaffold258	357772	359060	ID=evm.TU.scaffold258.34;Name=EVM%20prediction%20scaffold258.34
	scaffold1218	52546	72113	ID=evm.TU.scaffold1218.3;Name=EVM%20prediction%20scaffold1218.3
	scaffold24	523598	523939	ID=evm.TU.scaffold24.20;Name=EVM%20prediction%20scaffold24.20
	scaffold866	54626	60186	ID=evm.TU.scaffold866.2;Name=EVM%20prediction%20scaffold866.2
	scaffold139	367245	382076	ID=evm.TU.scaffold139.15;Name=EVM%20prediction%20scaffold139.15
	scaffold269	217757	222506	ID=evm.TU.scaffold269.11;Name=EVM%20prediction%20scaffold269.11
	scaffold976	71003	73864	ID=evm.TU.scaffold976.2;Name=EVM%20prediction%20scaffold976.2
	scaffold292	74441	75169	ID=evm.TU.scaffold292.7;Name=EVM%20prediction%20scaffold292.7
	scaffold1053	52308	53942	ID=evm.TU.scaffold1053.5;Name=EVM%20prediction%20scaffold1053.5
	scaffold1633	8680	45348	ID=evm.TU.scaffold1633.1;Name=EVM%20prediction%20scaffold1633.1
	scaffold346	324806	328677	ID=evm.TU.scaffold346.25;Name=EVM%20prediction%20scaffold346.25
	scaffold1452	98134	99285	ID=evm.TU.scaffold1452.12;Name=EVM%20prediction%20scaffold1452.12
	scaffold246	590875	602707	ID=evm.TU.scaffold246.25;Name=EVM%20prediction%20scaffold246.25
	scaffold2254	36170	46438	ID=evm.TU.scaffold2254.1;Name=EVM%20prediction%20scaffold2254.1
	scaffold217	410953	411807	ID=evm.TU.scaffold217.12;Name=EVM%20prediction%20scaffold217.12
	scaffold578	44163	44720	ID=evm.TU.scaffold578.2;Name=EVM%20prediction%20scaffold578.2
	scaffold854	208126	215355	ID=evm.TU.scaffold854.17;Name=EVM%20prediction%20scaffold854.17
	scaffold1155	106018	106614	ID=evm.TU.scaffold1155.5;Name=EVM%20prediction%20scaffold1155.5
	scaffold407	192353	195456	ID=evm.TU.scaffold407.17;Name=EVM%20prediction%20scaffold407.17
	scaffold2126	28119	34941	ID=evm.TU.scaffold2126.5;Name=EVM%20prediction%20scaffold2126.5
	scaffold407	122018	126842	ID=evm.TU.scaffold407.10;Name=EVM%20prediction%20scaffold407.10
	scaffold2647	8082	10122	ID=evm.TU.scaffold2647.2;Name=EVM%20prediction%20scaffold2647.2
	scaffold1198	118711	119505	ID=evm.TU.scaffold1198.3;Name=EVM%20prediction%20scaffold1198.3
	scaffold928	57929	59124	ID=evm.TU.scaffold928.6;Name=EVM%20prediction%20scaffold928.6
	scaffold1505	106572	125318	ID=evm.TU.scaffold1505.7;Name=EVM%20prediction%20scaffold1505.7
	scaffold645	156245	157108	ID=evm.TU.scaffold645.3;Name=EVM%20prediction%20scaffold645.3
	scaffold398	148075	150517	ID=evm.TU.scaffold398.8;Name=EVM%20prediction%20scaffold398.8
	scaffold2365	20320	23547	ID=evm.TU.scaffold2365.1;Name=EVM%20prediction%20scaffold2365.1
	scaffold870	138430	139797	ID=add.evm.TU.scaffold870.9;Name=EVM%20prediction%20scaffold870.9
	scaffold215	683099	687357	ID=evm.TU.scaffold215.37;Name=EVM%20prediction%20scaffold215.37
	scaffold2219	28472	31384	ID=evm.TU.scaffold2219.2;Name=EVM%20prediction%20scaffold2219.2
	scaffold514	256212	268248	ID=evm.TU.scaffold514.14;Name=EVM%20prediction%20scaffold514.14
	scaffold292	341376	343903	ID=evm.TU.scaffold292.21;Name=EVM%20prediction%20scaffold292.21
	scaffold2227	39480	40493	ID=evm.TU.scaffold2227.1;Name=EVM%20prediction%20scaffold2227.1
	scaffold1233	202193	205733	ID=evm.TU.scaffold1233.9;Name=EVM%20prediction%20scaffold1233.9
	scaffold489	225	6530	ID=evm.TU.scaffold489.1;Name=EVM%20prediction%20scaffold489.1
	scaffold903	222719	231877	ID=evm.TU.scaffold903.6;Name=EVM%20prediction%20scaffold903.6
	scaffold675	476792	477493	ID=evm.TU.scaffold675.51;Name=EVM%20prediction%20scaffold675.51
	scaffold1095	77490	79676	ID=evm.TU.scaffold1095.3;Name=EVM%20prediction%20scaffold1095.3
	scaffold926	134397	134855	ID=add.evm.TU.scaffold926.11;Name=EVM%20prediction%20scaffold926.11
	scaffold301	347870	354973	ID=evm.TU.scaffold301.10;Name=EVM%20prediction%20scaffold301.10
	scaffold1002	236582	237646	ID=evm.TU.scaffold1002.14;Name=EVM%20prediction%20scaffold1002.14
	scaffold1982	23397	24130	ID=evm.TU.scaffold1982.12;Name=EVM%20prediction%20scaffold1982.12
	scaffold312	291033	291932	ID=evm.TU.scaffold312.13;Name=EVM%20prediction%20scaffold312.13
	scaffold17	1365796	1366464	ID=add.evm.TU.scaffold17.40;Name=EVM%20prediction%20scaffold17.40
	scaffold670	262569	280811	ID=evm.TU.scaffold670.13;Name=EVM%20prediction%20scaffold670.13
	scaffold216	556270	578233	ID=evm.TU.scaffold216.24;Name=EVM%20prediction%20scaffold216.24
	scaffold24	617850	620077	ID=evm.TU.scaffold24.27;Name=EVM%20prediction%20scaffold24.27
	scaffold166	409754	410323	ID=add.evm.TU.scaffold166.13;Name=EVM%20prediction%20scaffold166.13
	scaffold1672	198049	213332	ID=evm.TU.scaffold1672.13;Name=EVM%20prediction%20scaffold1672.13
	scaffold678	78153	95212	ID=evm.TU.scaffold678.4;Name=EVM%20prediction%20scaffold678.4
	scaffold621	39906	41983	ID=evm.TU.scaffold621.4;Name=EVM%20prediction%20scaffold621.4
	scaffold472	46738	51046	ID=evm.TU.scaffold472.3;Name=EVM%20prediction%20scaffold472.3
	scaffold295	142745	144853	ID=evm.TU.scaffold295.12;Name=EVM%20prediction%20scaffold295.12
	scaffold2223	50259	56782	ID=evm.TU.scaffold2223.4;Name=EVM%20prediction%20scaffold2223.4
	scaffold2430	62021	63650	ID=evm.TU.scaffold2430.2;Name=EVM%20prediction%20scaffold2430.2
	scaffold141	117967	135045	ID=evm.TU.scaffold141.4;Name=EVM%20prediction%20scaffold141.4
	scaffold704	239841	240692	ID=evm.TU.scaffold704.17;Name=EVM%20prediction%20scaffold704.17
	scaffold103	740429	742978	ID=evm.TU.scaffold103.32;Name=EVM%20prediction%20scaffold103.32
	scaffold728	305923	308959	ID=evm.TU.scaffold728.8;Name=EVM%20prediction%20scaffold728.8
	scaffold581	138238	141811	ID=evm.TU.scaffold581.7;Name=EVM%20prediction%20scaffold581.7
	scaffold561	205054	206550	ID=evm.TU.scaffold561.8;Name=EVM%20prediction%20scaffold561.8
	scaffold515	24830	33928	ID=evm.TU.scaffold515.2;Name=EVM%20prediction%20scaffold515.2
	scaffold1743	215220	217163	ID=evm.TU.scaffold1743.13;Name=EVM%20prediction%20scaffold1743.13
	scaffold1416	135280	146224	ID=evm.TU.scaffold1416.6;Name=EVM%20prediction%20scaffold1416.6
	scaffold16	236455	251717	ID=evm.TU.scaffold16.11;Name=EVM%20prediction%20scaffold16.11
	scaffold1011	287843	295308	ID=evm.TU.scaffold1011.7;Name=EVM%20prediction%20scaffold1011.7
	scaffold310	16249	17222	ID=evm.TU.scaffold310.2;Name=EVM%20prediction%20scaffold310.2
	scaffold1465	175525	176640	ID=evm.TU.scaffold1465.12;Name=EVM%20prediction%20scaffold1465.12
	scaffold1492	130111	132225	ID=evm.TU.scaffold1492.15;Name=EVM%20prediction%20scaffold1492.15
	scaffold1983	67469	71792	ID=evm.TU.scaffold1983.2;Name=EVM%20prediction%20scaffold1983.2
	scaffold294	46946	48925	ID=evm.TU.scaffold294.3;Name=EVM%20prediction%20scaffold294.3
	scaffold214	382810	389826	ID=evm.TU.scaffold214.22;Name=EVM%20prediction%20scaffold214.22
	scaffold847	219647	224277	ID=evm.TU.scaffold847.6;Name=EVM%20prediction%20scaffold847.6
	scaffold228	909528	917911	ID=evm.TU.scaffold228.43;Name=EVM%20prediction%20scaffold228.43
	scaffold270	228182	247638	ID=evm.TU.scaffold270.13;Name=EVM%20prediction%20scaffold270.13
	scaffold715	17635	21408	ID=evm.TU.scaffold715.2;Name=EVM%20prediction%20scaffold715.2
	scaffold500	221934	243736	ID=evm.TU.scaffold500.10;Name=EVM%20prediction%20scaffold500.10
	scaffold490	138632	203106	ID=evm.TU.scaffold490.9;Name=EVM%20prediction%20scaffold490.9
	scaffold338	50897	55772	ID=evm.TU.scaffold338.5;Name=EVM%20prediction%20scaffold338.5
	scaffold1219	154399	157540	ID=evm.TU.scaffold1219.6;Name=EVM%20prediction%20scaffold1219.6
	scaffold243	499975	509436	ID=evm.TU.scaffold243.21;Name=EVM%20prediction%20scaffold243.21
	scaffold478	249343	264104	ID=evm.TU.scaffold478.18;Name=EVM%20prediction%20scaffold478.18
	scaffold659	21272	42871	ID=evm.TU.scaffold659.3;Name=EVM%20prediction%20scaffold659.3
	scaffold228	410683	412548	ID=evm.TU.scaffold228.18;Name=EVM%20prediction%20scaffold228.18
	scaffold65	685738	687295	ID=evm.TU.scaffold65.39;Name=EVM%20prediction%20scaffold65.39
	scaffold2928	5578	6806	ID=evm.TU.scaffold2928.1;Name=EVM%20prediction%20scaffold2928.1
	scaffold548	382909	383957	ID=evm.TU.scaffold548.22;Name=EVM%20prediction%20scaffold548.22
	scaffold2180	47576	51060	ID=evm.TU.scaffold2180.4;Name=EVM%20prediction%20scaffold2180.4
	scaffold770	197841	199367	ID=evm.TU.scaffold770.2;Name=EVM%20prediction%20scaffold770.2
	scaffold376	301152	310776	ID=evm.TU.scaffold376.18;Name=EVM%20prediction%20scaffold376.18
	scaffold1253	28743	45498	ID=evm.TU.scaffold1253.4;Name=EVM%20prediction%20scaffold1253.4
	scaffold2554	30581	41818	ID=evm.TU.scaffold2554.4;Name=EVM%20prediction%20scaffold2554.4
	scaffold1020	107939	108742	ID=evm.TU.scaffold1020.5;Name=EVM%20prediction%20scaffold1020.5
	scaffold141	154661	155266	ID=evm.TU.scaffold141.5;Name=EVM%20prediction%20scaffold141.5
	scaffold1316	307402	308989	ID=add.evm.TU.scaffold1316.5;Name=EVM%20prediction%20scaffold1316.5
	scaffold334	63371	87987	ID=evm.TU.scaffold334.4;Name=EVM%20prediction%20scaffold334.4
	scaffold796	523983	527844	ID=evm.TU.scaffold796.22;Name=EVM%20prediction%20scaffold796.22
	scaffold152	122791	130810	ID=evm.TU.scaffold152.7;Name=EVM%20prediction%20scaffold152.7
	scaffold117	188794	190278	ID=add.evm.TU.scaffold117.6;Name=EVM%20prediction%20scaffold117.6
	scaffold778	318020	318680	ID=evm.TU.scaffold778.13;Name=EVM%20prediction%20scaffold778.13
	scaffold546	137461	138003	ID=evm.TU.scaffold546.7;Name=EVM%20prediction%20scaffold546.7
	scaffold524	342970	345559	ID=evm.TU.scaffold524.14;Name=EVM%20prediction%20scaffold524.14
	scaffold1732	11337	15088	ID=evm.TU.scaffold1732.1;Name=EVM%20prediction%20scaffold1732.1
	scaffold59	446278	448166	ID=evm.TU.scaffold59.18;Name=EVM%20prediction%20scaffold59.18
	scaffold1117	1551	11479	ID=evm.TU.scaffold1117.1;Name=EVM%20prediction%20scaffold1117.1
	scaffold1568	204481	205638	ID=evm.TU.scaffold1568.7;Name=EVM%20prediction%20scaffold1568.7
	scaffold645	330926	332362	ID=evm.TU.scaffold645.8;Name=EVM%20prediction%20scaffold645.8
	scaffold579	119881	131180	ID=evm.TU.scaffold579.6;Name=EVM%20prediction%20scaffold579.6
	scaffold369	70847	73737	ID=evm.TU.scaffold369.2;Name=EVM%20prediction%20scaffold369.2
	scaffold241	238241	252950	ID=evm.TU.scaffold241.12;Name=EVM%20prediction%20scaffold241.12
	scaffold234	1260088	1263718	ID=evm.TU.scaffold234.41;Name=EVM%20prediction%20scaffold234.41
	scaffold275	480359	492522	ID=evm.TU.scaffold275.24;Name=EVM%20prediction%20scaffold275.24
	scaffold224	933063	940343	ID=evm.TU.scaffold224.52;Name=EVM%20prediction%20scaffold224.52
	scaffold124	277641	279662	ID=evm.TU.scaffold124.12;Name=EVM%20prediction%20scaffold124.12
	scaffold1111	168041	181152	ID=evm.TU.scaffold1111.11;Name=EVM%20prediction%20scaffold1111.11
	scaffold2394	38860	49417	ID=evm.TU.scaffold2394.5;Name=EVM%20prediction%20scaffold2394.5
	scaffold2600	46595	50756	ID=evm.TU.scaffold2600.8;Name=EVM%20prediction%20scaffold2600.8
	scaffold1446	154233	157865	ID=evm.TU.scaffold1446.8;Name=EVM%20prediction%20scaffold1446.8
	scaffold347	391511	393010	ID=evm.TU.scaffold347.13;Name=EVM%20prediction%20scaffold347.13
	scaffold2727	14174	14604	ID=evm.TU.scaffold2727.1;Name=EVM%20prediction%20scaffold2727.1
	scaffold1225	36989	40926	ID=evm.TU.scaffold1225.1;Name=EVM%20prediction%20scaffold1225.1
	scaffold2020	66016	66702	ID=add.evm.TU.scaffold2020.4;Name=EVM%20prediction%20scaffold2020.4
	scaffold610	504049	505996	ID=evm.TU.scaffold610.19;Name=EVM%20prediction%20scaffold610.19
	scaffold189	395143	398893	ID=evm.TU.scaffold189.22;Name=EVM%20prediction%20scaffold189.22
	scaffold821	171713	196593	ID=evm.TU.scaffold821.8;Name=EVM%20prediction%20scaffold821.8
	scaffold1642	73775	82058	ID=evm.TU.scaffold1642.5;Name=EVM%20prediction%20scaffold1642.5
	scaffold606	417961	431943	ID=evm.TU.scaffold606.11;Name=EVM%20prediction%20scaffold606.11
	scaffold28	1749018	1749988	ID=evm.TU.scaffold28.86;Name=EVM%20prediction%20scaffold28.86
	scaffold979	217341	218231	ID=add.evm.TU.scaffold979.10;Name=EVM%20prediction%20scaffold979.10
	scaffold13	376120	378094	ID=evm.TU.scaffold13.21;Name=EVM%20prediction%20scaffold13.21
	scaffold91	702623	709499	ID=evm.TU.scaffold91.21;Name=EVM%20prediction%20scaffold91.21
	scaffold1482	173278	223853	ID=evm.TU.scaffold1482.9;Name=EVM%20prediction%20scaffold1482.9
	scaffold420	1874573	1873827	ID=evm.TU.scaffold420.106;Name=EVM%20prediction%20scaffold420.106
	scaffold345	45704	50175	ID=evm.TU.scaffold345.7;Name=EVM%20prediction%20scaffold345.7
	scaffold776	283363	287204	ID=evm.TU.scaffold776.15;Name=EVM%20prediction%20scaffold776.15
	scaffold1716	66192	68895	ID=evm.TU.scaffold1716.8;Name=EVM%20prediction%20scaffold1716.8
	scaffold1799	69102	72632	ID=evm.TU.scaffold1799.3;Name=EVM%20prediction%20scaffold1799.3
	scaffold785	110634	111440	ID=add.evm.TU.scaffold785.2;Name=EVM%20prediction%20scaffold785.2
	scaffold69	1385931	1387103	ID=evm.TU.scaffold69.52;Name=EVM%20prediction%20scaffold69.52
	scaffold942	514587	515703	ID=evm.TU.scaffold942.17;Name=EVM%20prediction%20scaffold942.17
	scaffold2584	39948	40942	ID=evm.TU.scaffold2584.3;Name=EVM%20prediction%20scaffold2584.3
	scaffold203	320647	325519	ID=evm.TU.scaffold203.11;Name=EVM%20prediction%20scaffold203.11
	scaffold300	452825	453610	ID=evm.TU.scaffold300.18;Name=EVM%20prediction%20scaffold300.18
	scaffold1704	107747	107978	ID=add.evm.TU.scaffold1704.3;Name=EVM%20prediction%20scaffold1704.3
	scaffold68	1019816	1025852	ID=evm.TU.scaffold68.30;Name=EVM%20prediction%20scaffold68.30
	scaffold1946	47527	49439	ID=evm.TU.scaffold1946.8;Name=EVM%20prediction%20scaffold1946.8
	scaffold312	287673	288898	ID=evm.TU.scaffold312.12;Name=EVM%20prediction%20scaffold312.12
	scaffold2422	47107	63865	ID=evm.TU.scaffold2422.2;Name=EVM%20prediction%20scaffold2422.2
	scaffold888	117735	120202	ID=evm.TU.scaffold888.5;Name=EVM%20prediction%20scaffold888.5
	scaffold499	213009	257075	ID=evm.TU.scaffold499.8;Name=EVM%20prediction%20scaffold499.8
	scaffold258	479070	480858	ID=evm.TU.scaffold258.47;Name=EVM%20prediction%20scaffold258.47
	scaffold6	738831	776146	ID=evm.TU.scaffold6.20;Name=EVM%20prediction%20scaffold6.20
	scaffold130	309649	317585	ID=evm.TU.scaffold130.18;Name=EVM%20prediction%20scaffold130.18
	scaffold1268	101425	102009	ID=evm.TU.scaffold1268.6;Name=EVM%20prediction%20scaffold1268.6
	scaffold750	224016	225895	ID=evm.TU.scaffold750.18;Name=EVM%20prediction%20scaffold750.18
	scaffold492	197265	198503	ID=evm.TU.scaffold492.7;Name=EVM%20prediction%20scaffold492.7
	scaffold1443	69329	70810	ID=evm.TU.scaffold1443.6;Name=EVM%20prediction%20scaffold1443.6
	scaffold1941	347	4930	ID=evm.TU.scaffold1941.1;Name=EVM%20prediction%20scaffold1941.1
	scaffold2005	11326	14620	ID=evm.TU.scaffold2005.2;Name=EVM%20prediction%20scaffold2005.2
	scaffold177	530375	534662	ID=evm.TU.scaffold177.14;Name=EVM%20prediction%20scaffold177.14
	scaffold648	398172	401102	ID=evm.TU.scaffold648.27;Name=EVM%20prediction%20scaffold648.27
	scaffold561	106478	107919	ID=evm.TU.scaffold561.3;Name=EVM%20prediction%20scaffold561.3
	scaffold50	483373	493191	ID=evm.TU.scaffold50.25;Name=EVM%20prediction%20scaffold50.25
	scaffold570	326898	332880	ID=evm.TU.scaffold570.7;Name=EVM%20prediction%20scaffold570.7
	scaffold224	1320029	1358124	ID=evm.TU.scaffold224.71;Name=EVM%20prediction%20scaffold224.71
	scaffold1823	58015	58818	ID=evm.TU.scaffold1823.6;Name=EVM%20prediction%20scaffold1823.6
	scaffold780	369473	374752	ID=evm.TU.scaffold780.21;Name=EVM%20prediction%20scaffold780.21
	scaffold981	89021	126935	ID=evm.TU.scaffold981.3;Name=EVM%20prediction%20scaffold981.3
	scaffold352	660115	666232	ID=evm.TU.scaffold352.28;Name=EVM%20prediction%20scaffold352.28
	scaffold3243	4452	5542	ID=evm.TU.scaffold3243.1;Name=EVM%20prediction%20scaffold3243.1
	scaffold215	556569	558364	ID=evm.TU.scaffold215.29;Name=EVM%20prediction%20scaffold215.29
	scaffold1665	49324	49725	ID=add.evm.TU.scaffold1665.4;Name=EVM%20prediction%20scaffold1665.4
	scaffold2056	21134	27759	ID=evm.TU.scaffold2056.2;Name=EVM%20prediction%20scaffold2056.2
	scaffold1318	81990	85060	ID=evm.TU.scaffold1318.4;Name=EVM%20prediction%20scaffold1318.4
	scaffold742	135529	146447	ID=evm.TU.scaffold742.7;Name=EVM%20prediction%20scaffold742.7
	scaffold154	593266	601310	ID=evm.TU.scaffold154.14;Name=EVM%20prediction%20scaffold154.14
	scaffold777	337677	344292	ID=evm.TU.scaffold777.20;Name=EVM%20prediction%20scaffold777.20
	scaffold565	5821	6672	ID=evm.TU.scaffold565.2;Name=EVM%20prediction%20scaffold565.2
	scaffold2198	14639	27092	ID=evm.TU.scaffold2198.2;Name=EVM%20prediction%20scaffold2198.2
	scaffold263	60287	62973	ID=evm.TU.scaffold263.3;Name=EVM%20prediction%20scaffold263.3
	scaffold39	91762	93189	ID=evm.TU.scaffold39.11;Name=EVM%20prediction%20scaffold39.11
	scaffold104	57458	62177	ID=evm.TU.scaffold104.4;Name=EVM%20prediction%20scaffold104.4
	scaffold1268	158892	161486	ID=evm.TU.scaffold1268.11;Name=EVM%20prediction%20scaffold1268.11
	scaffold72	475590	479379	ID=evm.TU.scaffold72.15;Name=EVM%20prediction%20scaffold72.15
	scaffold253	65193	70833	ID=evm.TU.scaffold253.3;Name=EVM%20prediction%20scaffold253.3
	scaffold1637	106572	108196	ID=evm.TU.scaffold1637.6;Name=EVM%20prediction%20scaffold1637.6
	scaffold798	216258	217016	ID=add.evm.TU.scaffold798.6;Name=EVM%20prediction%20scaffold798.6
	scaffold360	100475	101398	ID=evm.TU.scaffold360.10;Name=EVM%20prediction%20scaffold360.10
	scaffold275	193448	202822	ID=evm.TU.scaffold275.8;Name=EVM%20prediction%20scaffold275.8
	scaffold300	655237	667990	ID=evm.TU.scaffold300.26;Name=EVM%20prediction%20scaffold300.26
	scaffold393	357299	363376	ID=evm.TU.scaffold393.16;Name=EVM%20prediction%20scaffold393.16
	scaffold1208	174204	174881	ID=evm.TU.scaffold1208.14;Name=EVM%20prediction%20scaffold1208.14
	scaffold752	14937	15674	ID=evm.TU.scaffold752.1;Name=EVM%20prediction%20scaffold752.1
	scaffold433	395617	396568	ID=evm.TU.scaffold433.17;Name=EVM%20prediction%20scaffold433.17
	scaffold2110	28201	44238	ID=evm.TU.scaffold2110.3;Name=EVM%20prediction%20scaffold2110.3
	scaffold53	638644	641453	ID=evm.TU.scaffold53.33;Name=EVM%20prediction%20scaffold53.33
	scaffold816	105154	116337	ID=evm.TU.scaffold816.6;Name=EVM%20prediction%20scaffold816.6
	scaffold788	69454	82993	ID=evm.TU.scaffold788.5;Name=EVM%20prediction%20scaffold788.5
	scaffold646	287705	290101	ID=evm.TU.scaffold646.30;Name=EVM%20prediction%20scaffold646.30
	scaffold500	347416	374637	ID=evm.TU.scaffold500.12;Name=EVM%20prediction%20scaffold500.12
	scaffold278	712838	718711	ID=evm.TU.scaffold278.34;Name=EVM%20prediction%20scaffold278.34
	scaffold278	319945	322165	ID=evm.TU.scaffold278.14;Name=EVM%20prediction%20scaffold278.14
	scaffold1132	14845	15351	ID=evm.TU.scaffold1132.2;Name=EVM%20prediction%20scaffold1132.2
	scaffold741	275409	276963	ID=evm.TU.scaffold741.13;Name=EVM%20prediction%20scaffold741.13
	scaffold1861	6395	7144	ID=evm.TU.scaffold1861.2;Name=EVM%20prediction%20scaffold1861.2
	scaffold260	119864	122722	ID=evm.TU.scaffold260.10;Name=EVM%20prediction%20scaffold260.10
	scaffold1873	22492	60006	ID=evm.TU.scaffold1873.3;Name=EVM%20prediction%20scaffold1873.3
	scaffold195	418297	419522	ID=evm.TU.scaffold195.16;Name=EVM%20prediction%20scaffold195.16
	scaffold121	514793	515530	ID=evm.TU.scaffold121.26;Name=EVM%20prediction%20scaffold121.26
	scaffold106	138667	140398	ID=evm.TU.scaffold106.13;Name=EVM%20prediction%20scaffold106.13
	scaffold1129	228162	235193	ID=evm.TU.scaffold1129.32;Name=EVM%20prediction%20scaffold1129.32
	scaffold2370	99187	101380	ID=evm.TU.scaffold2370.9;Name=EVM%20prediction%20scaffold2370.9
	scaffold1532	114408	117152	ID=evm.TU.scaffold1532.6;Name=EVM%20prediction%20scaffold1532.6
	scaffold1202	55552	60064	ID=evm.TU.scaffold1202.5;Name=EVM%20prediction%20scaffold1202.5
	scaffold194	661854	663023	ID=add.evm.TU.scaffold194.15;Name=EVM%20prediction%20scaffold194.15
	scaffold519	237970	259609	ID=evm.TU.scaffold519.10;Name=EVM%20prediction%20scaffold519.10
	scaffold274	302916	304342	ID=evm.TU.scaffold274.17;Name=EVM%20prediction%20scaffold274.17
	scaffold378	398514	399488	ID=evm.TU.scaffold378.14;Name=EVM%20prediction%20scaffold378.14
	scaffold853	404059	405445	ID=evm.TU.scaffold853.13;Name=EVM%20prediction%20scaffold853.13
	scaffold1165	166916	167467	ID=evm.TU.scaffold1165.14;Name=EVM%20prediction%20scaffold1165.14
	scaffold2300	16927	41840	ID=evm.TU.scaffold2300.1;Name=EVM%20prediction%20scaffold2300.1
	scaffold393	534916	535575	ID=evm.TU.scaffold393.22;Name=EVM%20prediction%20scaffold393.22
	scaffold393	381024	387833	ID=evm.TU.scaffold393.18;Name=EVM%20prediction%20scaffold393.18
	scaffold2335	30442	38711	ID=evm.TU.scaffold2335.3;Name=EVM%20prediction%20scaffold2335.3
	scaffold799	110275	111096	ID=evm.TU.scaffold799.6;Name=EVM%20prediction%20scaffold799.6
	scaffold1145	90430	92899	ID=evm.TU.scaffold1145.5;Name=EVM%20prediction%20scaffold1145.5
	scaffold1829	32702	44930	ID=evm.TU.scaffold1829.3;Name=EVM%20prediction%20scaffold1829.3
	scaffold1355	7051	9827	ID=evm.TU.scaffold1355.2;Name=EVM%20prediction%20scaffold1355.2
	scaffold282	20474	28686	ID=evm.TU.scaffold282.2;Name=EVM%20prediction%20scaffold282.2
	scaffold167	727581	732652	ID=evm.TU.scaffold167.33;Name=EVM%20prediction%20scaffold167.33
	scaffold78	531263	534816	ID=evm.TU.scaffold78.20;Name=EVM%20prediction%20scaffold78.20
	scaffold781	148134	154168	ID=evm.TU.scaffold781.9;Name=EVM%20prediction%20scaffold781.9
	scaffold131	128092	137692	ID=evm.TU.scaffold131.7;Name=EVM%20prediction%20scaffold131.7
	scaffold519	387828	388952	ID=evm.TU.scaffold519.15;Name=EVM%20prediction%20scaffold519.15
	scaffold1377	21551	27507	ID=evm.TU.scaffold1377.3;Name=EVM%20prediction%20scaffold1377.3
	scaffold103	691770	697193	ID=evm.TU.scaffold103.28;Name=EVM%20prediction%20scaffold103.28
	scaffold320	136775	137548	ID=evm.TU.scaffold320.10;Name=EVM%20prediction%20scaffold320.10
	scaffold1340	153376	173064	ID=evm.TU.scaffold1340.5;Name=EVM%20prediction%20scaffold1340.5
	scaffold390	374917	381477	ID=evm.TU.scaffold390.14;Name=EVM%20prediction%20scaffold390.14
	scaffold1095	57810	61826	ID=evm.TU.scaffold1095.2;Name=EVM%20prediction%20scaffold1095.2
	scaffold1199	62585	67710	ID=evm.TU.scaffold1199.5;Name=EVM%20prediction%20scaffold1199.5
	scaffold87	601730	602440	ID=add.evm.TU.scaffold87.9;Name=EVM%20prediction%20scaffold87.9
	scaffold110	374284	376612	ID=evm.TU.scaffold110.18;Name=EVM%20prediction%20scaffold110.18
	scaffold508	100184	113109	ID=evm.TU.scaffold508.6;Name=EVM%20prediction%20scaffold508.6
	scaffold218	241239	253219	ID=evm.TU.scaffold218.17;Name=EVM%20prediction%20scaffold218.17
	scaffold1490	181574	183859	ID=evm.TU.scaffold1490.10;Name=EVM%20prediction%20scaffold1490.10
	scaffold1907	98318	98863	ID=evm.TU.scaffold1907.4;Name=EVM%20prediction%20scaffold1907.4
	scaffold297	114692	121035	ID=evm.TU.scaffold297.4;Name=EVM%20prediction%20scaffold297.4
	scaffold44	1542502	1546302	ID=evm.TU.scaffold44.93;Name=EVM%20prediction%20scaffold44.93
	scaffold16	460403	512064	ID=evm.TU.scaffold16.21;Name=EVM%20prediction%20scaffold16.21
	scaffold2185	159946	168020	ID=evm.TU.scaffold2185.9;Name=EVM%20prediction%20scaffold2185.9
	scaffold723	135878	137451	ID=evm.TU.scaffold723.7;Name=EVM%20prediction%20scaffold723.7
	scaffold597	218918	224469	ID=evm.TU.scaffold597.12;Name=EVM%20prediction%20scaffold597.12
	scaffold1864	55713	60670	ID=evm.TU.scaffold1864.2;Name=EVM%20prediction%20scaffold1864.2
	scaffold297	764605	770245	ID=evm.TU.scaffold297.36;Name=EVM%20prediction%20scaffold297.36
	scaffold28	1668397	1672038	ID=evm.TU.scaffold28.78;Name=EVM%20prediction%20scaffold28.78
	scaffold487	364919	366472	ID=evm.TU.scaffold487.12;Name=EVM%20prediction%20scaffold487.12
	scaffold1580	91893	102418	ID=evm.TU.scaffold1580.3;Name=EVM%20prediction%20scaffold1580.3
	scaffold1026	89287	93502	ID=evm.TU.scaffold1026.5;Name=EVM%20prediction%20scaffold1026.5
	scaffold329	154578	160121	ID=evm.TU.scaffold329.8;Name=EVM%20prediction%20scaffold329.8
	scaffold828	3886	6211	ID=evm.TU.scaffold828.1;Name=EVM%20prediction%20scaffold828.1
	scaffold615	482719	484176	ID=evm.TU.scaffold615.14;Name=EVM%20prediction%20scaffold615.14
	scaffold709	290683	302907	ID=evm.TU.scaffold709.18;Name=EVM%20prediction%20scaffold709.18
	scaffold608	84349	85962	ID=evm.TU.scaffold608.7;Name=EVM%20prediction%20scaffold608.7
	scaffold421	398052	410566	ID=evm.TU.scaffold421.7;Name=EVM%20prediction%20scaffold421.7
	scaffold1533	238046	239340	ID=evm.TU.scaffold1533.8;Name=EVM%20prediction%20scaffold1533.8
	scaffold411	687561	694178	ID=evm.TU.scaffold411.32;Name=EVM%20prediction%20scaffold411.32
	scaffold1970	53398	58472	ID=evm.TU.scaffold1970.3;Name=EVM%20prediction%20scaffold1970.3
	scaffold416	182788	192644	ID=evm.TU.scaffold416.5;Name=EVM%20prediction%20scaffold416.5
	scaffold1602	56977	60202	ID=evm.TU.scaffold1602.3;Name=EVM%20prediction%20scaffold1602.3
	scaffold293	435368	436668	ID=add.evm.TU.scaffold293.16;Name=EVM%20prediction%20scaffold293.16
	scaffold408	227843	255694	ID=evm.TU.scaffold408.11;Name=EVM%20prediction%20scaffold408.11
	scaffold1024	195041	197160	ID=evm.TU.scaffold1024.14;Name=EVM%20prediction%20scaffold1024.14
	scaffold619	383906	387057	ID=evm.TU.scaffold619.25;Name=EVM%20prediction%20scaffold619.25
	scaffold939	516207	539468	ID=evm.TU.scaffold939.23;Name=EVM%20prediction%20scaffold939.23
	scaffold180	48100	49812	ID=evm.TU.scaffold180.3;Name=EVM%20prediction%20scaffold180.3
	scaffold77	489809	491579	ID=evm.TU.scaffold77.29;Name=EVM%20prediction%20scaffold77.29
	scaffold351	366561	375778	ID=evm.TU.scaffold351.11;Name=EVM%20prediction%20scaffold351.11
	scaffold539	205976	206548	ID=evm.TU.scaffold539.10;Name=EVM%20prediction%20scaffold539.10
	scaffold40	115024	117602	ID=evm.TU.scaffold40.9;Name=EVM%20prediction%20scaffold40.9
	scaffold16	219322	229150	ID=evm.TU.scaffold16.10;Name=EVM%20prediction%20scaffold16.10
	scaffold151	118651	123927	ID=evm.TU.scaffold151.6;Name=EVM%20prediction%20scaffold151.6
	scaffold1599	179	31765	ID=evm.TU.scaffold1599.1;Name=EVM%20prediction%20scaffold1599.1
	scaffold185	392198	392728	ID=evm.TU.scaffold185.14;Name=EVM%20prediction%20scaffold185.14
	scaffold87	1264527	1265898	ID=evm.TU.scaffold87.50;Name=EVM%20prediction%20scaffold87.50
	scaffold660	85474	86027	ID=evm.TU.scaffold660.7;Name=EVM%20prediction%20scaffold660.7
	scaffold699	124153	129159	ID=evm.TU.scaffold699.11;Name=EVM%20prediction%20scaffold699.11
	scaffold1841	90975	101039	ID=evm.TU.scaffold1841.7;Name=EVM%20prediction%20scaffold1841.7
	scaffold2459	60079	64395	ID=evm.TU.scaffold2459.3;Name=EVM%20prediction%20scaffold2459.3
	scaffold155	82537	95098	ID=evm.TU.scaffold155.4;Name=EVM%20prediction%20scaffold155.4
	scaffold790	181415	182023	ID=evm.TU.scaffold790.8;Name=EVM%20prediction%20scaffold790.8
	scaffold156	205540	210033	ID=evm.TU.scaffold156.12;Name=EVM%20prediction%20scaffold156.12
	scaffold1223	28495	34038	ID=evm.TU.scaffold1223.2;Name=EVM%20prediction%20scaffold1223.2
	scaffold813	152722	153297	ID=evm.TU.scaffold813.7;Name=EVM%20prediction%20scaffold813.7
	scaffold57	235349	238081	ID=evm.TU.scaffold57.13;Name=EVM%20prediction%20scaffold57.13
	scaffold518	43641	51056	ID=evm.TU.scaffold518.2;Name=EVM%20prediction%20scaffold518.2
	scaffold31	975061	983147	ID=evm.TU.scaffold31.57;Name=EVM%20prediction%20scaffold31.57
	scaffold1686	54932	77587	ID=evm.TU.scaffold1686.1;Name=EVM%20prediction%20scaffold1686.1
	scaffold852	72405	76220	ID=evm.TU.scaffold852.5;Name=EVM%20prediction%20scaffold852.5
	scaffold744	90535	96928	ID=evm.TU.scaffold744.1;Name=EVM%20prediction%20scaffold744.1
	scaffold2311	63439	64758	ID=evm.TU.scaffold2311.7;Name=EVM%20prediction%20scaffold2311.7
	scaffold33	531157	549040	ID=evm.TU.scaffold33.20;Name=EVM%20prediction%20scaffold33.20
	scaffold663	144776	188713	ID=evm.TU.scaffold663.10;Name=EVM%20prediction%20scaffold663.10
	scaffold1085	103464	120627	ID=evm.TU.scaffold1085.10;Name=EVM%20prediction%20scaffold1085.10
	scaffold674	73688	75303	ID=evm.TU.scaffold674.6;Name=EVM%20prediction%20scaffold674.6
	scaffold3064	39356	40006	ID=evm.TU.scaffold3064.1;Name=EVM%20prediction%20scaffold3064.1
	scaffold2331	45773	50086	ID=evm.TU.scaffold2331.4;Name=EVM%20prediction%20scaffold2331.4
	scaffold1493	138193	141926	ID=evm.TU.scaffold1493.9;Name=EVM%20prediction%20scaffold1493.9
	scaffold553	188047	190166	ID=evm.TU.scaffold553.14;Name=EVM%20prediction%20scaffold553.14
	scaffold1402	30615	32024	ID=evm.TU.scaffold1402.2;Name=EVM%20prediction%20scaffold1402.2
	scaffold117	1032290	1034326	ID=add.evm.TU.scaffold117.37;Name=EVM%20prediction%20scaffold117.37
	scaffold596	137480	141651	ID=evm.TU.scaffold596.6;Name=EVM%20prediction%20scaffold596.6
	scaffold940	93525	96251	ID=evm.TU.scaffold940.10;Name=EVM%20prediction%20scaffold940.10
	scaffold229	45304	46404	ID=evm.TU.scaffold229.4;Name=EVM%20prediction%20scaffold229.4
	scaffold436	246361	251668	ID=evm.TU.scaffold436.16;Name=EVM%20prediction%20scaffold436.16
	scaffold352	55198	58649	ID=evm.TU.scaffold352.3;Name=EVM%20prediction%20scaffold352.3
	scaffold2300	65909	69838	ID=evm.TU.scaffold2300.2;Name=EVM%20prediction%20scaffold2300.2
	scaffold308	469261	480039	ID=evm.TU.scaffold308.32;Name=EVM%20prediction%20scaffold308.32
	scaffold245	169808	172386	ID=evm.TU.scaffold245.14;Name=EVM%20prediction%20scaffold245.14
	scaffold852	251692	252069	ID=evm.TU.scaffold852.12;Name=EVM%20prediction%20scaffold852.12
	scaffold463	445065	454364	ID=evm.TU.scaffold463.27;Name=EVM%20prediction%20scaffold463.27
	scaffold108	333581	358757	ID=evm.TU.scaffold108.25;Name=EVM%20prediction%20scaffold108.25
	scaffold1091	51574	71759	ID=evm.TU.scaffold1091.5;Name=EVM%20prediction%20scaffold1091.5
	scaffold990	202032	237134	ID=evm.TU.scaffold990.16;Name=EVM%20prediction%20scaffold990.16
	scaffold469	468044	470464	ID=evm.TU.scaffold469.24;Name=EVM%20prediction%20scaffold469.24
	scaffold115	692917	694325	ID=evm.TU.scaffold115.36;Name=EVM%20prediction%20scaffold115.36
	scaffold462	337210	337854	ID=evm.TU.scaffold462.11;Name=EVM%20prediction%20scaffold462.11
	scaffold54	353518	366085	ID=evm.TU.scaffold54.22;Name=EVM%20prediction%20scaffold54.22
	scaffold384	643715	644698	ID=evm.TU.scaffold384.24;Name=EVM%20prediction%20scaffold384.24
	scaffold123	501495	508650	ID=evm.TU.scaffold123.24;Name=EVM%20prediction%20scaffold123.24
	scaffold114	701602	776548	ID=evm.TU.scaffold114.31;Name=EVM%20prediction%20scaffold114.31
	scaffold200	200100	215502	ID=evm.TU.scaffold200.9;Name=EVM%20prediction%20scaffold200.9
	scaffold1020	170364	171415	ID=add.evm.TU.scaffold1020.6;Name=EVM%20prediction%20scaffold1020.6
	scaffold645	380888	382510	ID=evm.TU.scaffold645.13;Name=EVM%20prediction%20scaffold645.13
	scaffold436	20772	40251	ID=evm.TU.scaffold436.5;Name=EVM%20prediction%20scaffold436.5
	scaffold432	648370	649977	ID=evm.TU.scaffold432.30;Name=EVM%20prediction%20scaffold432.30
	scaffold198	554042	565636	ID=evm.TU.scaffold198.25;Name=EVM%20prediction%20scaffold198.25
	scaffold812	222259	223926	ID=evm.TU.scaffold812.14;Name=EVM%20prediction%20scaffold812.14
	scaffold946	535165	535757	ID=add.evm.TU.scaffold946.17;Name=EVM%20prediction%20scaffold946.17
	scaffold2106	42880	44758	ID=evm.TU.scaffold2106.5;Name=EVM%20prediction%20scaffold2106.5
	scaffold2401	11830	14333	ID=evm.TU.scaffold2401.2;Name=EVM%20prediction%20scaffold2401.2
	scaffold227	691899	693131	ID=evm.TU.scaffold227.30;Name=EVM%20prediction%20scaffold227.30
	scaffold1549	210944	216624	ID=evm.TU.scaffold1549.11;Name=EVM%20prediction%20scaffold1549.11
	scaffold73	353222	357618	ID=evm.TU.scaffold73.16;Name=EVM%20prediction%20scaffold73.16
	scaffold25	545699	547350	ID=evm.TU.scaffold25.24;Name=EVM%20prediction%20scaffold25.24
	scaffold950	220375	247130	ID=evm.TU.scaffold950.6;Name=EVM%20prediction%20scaffold950.6
	scaffold5	477401	479008	ID=evm.TU.scaffold5.26;Name=EVM%20prediction%20scaffold5.26
	scaffold288	190576	198070	ID=evm.TU.scaffold288.11;Name=EVM%20prediction%20scaffold288.11
	scaffold488	228495	229085	ID=evm.TU.scaffold488.7;Name=EVM%20prediction%20scaffold488.7
	scaffold1091	116998	119137	ID=evm.TU.scaffold1091.8;Name=EVM%20prediction%20scaffold1091.8
	scaffold1605	72449	77897	ID=evm.TU.scaffold1605.8;Name=EVM%20prediction%20scaffold1605.8
	scaffold2303	70191	72382	ID=evm.TU.scaffold2303.4;Name=EVM%20prediction%20scaffold2303.4
	scaffold1065	90838	94676	ID=evm.TU.scaffold1065.5;Name=EVM%20prediction%20scaffold1065.5
	scaffold179	150152	175252	ID=evm.TU.scaffold179.7;Name=EVM%20prediction%20scaffold179.7
	scaffold1676	113300	118971	ID=evm.TU.scaffold1676.9;Name=EVM%20prediction%20scaffold1676.9
	scaffold851	13595	22165	ID=evm.TU.scaffold851.2;Name=EVM%20prediction%20scaffold851.2
	scaffold1142	85562	94512	ID=evm.TU.scaffold1142.4;Name=EVM%20prediction%20scaffold1142.4
	scaffold96	452208	454916	ID=evm.TU.scaffold96.25;Name=EVM%20prediction%20scaffold96.25
	scaffold103	568469	569374	ID=evm.TU.scaffold103.21;Name=EVM%20prediction%20scaffold103.21
	scaffold785	15771	31530	ID=evm.TU.scaffold785.3;Name=EVM%20prediction%20scaffold785.3
	scaffold354	898978	901515	ID=evm.TU.scaffold354.22;Name=EVM%20prediction%20scaffold354.22
	scaffold129	369996	381075	ID=evm.TU.scaffold129.13;Name=EVM%20prediction%20scaffold129.13
	scaffold465	119620	120300	ID=evm.TU.scaffold465.7;Name=EVM%20prediction%20scaffold465.7
	scaffold1167	8134	48771	ID=evm.TU.scaffold1167.1;Name=EVM%20prediction%20scaffold1167.1
	scaffold692	283076	293222	ID=evm.TU.scaffold692.15;Name=EVM%20prediction%20scaffold692.15
	scaffold1106	210767	211566	ID=evm.TU.scaffold1106.15;Name=EVM%20prediction%20scaffold1106.15
	scaffold302	906144	908328	ID=evm.TU.scaffold302.30;Name=EVM%20prediction%20scaffold302.30
	scaffold772	244863	245979	ID=evm.TU.scaffold772.17;Name=EVM%20prediction%20scaffold772.17
	scaffold324	266875	277594	ID=evm.TU.scaffold324.6;Name=EVM%20prediction%20scaffold324.6
	scaffold2505	25083	36158	ID=evm.TU.scaffold2505.4;Name=EVM%20prediction%20scaffold2505.4
	scaffold285	163154	166276	ID=evm.TU.scaffold285.5;Name=EVM%20prediction%20scaffold285.5
	scaffold118	14053	18316	ID=evm.TU.scaffold118.3;Name=EVM%20prediction%20scaffold118.3
	scaffold10	1343365	1344093	ID=evm.TU.scaffold10.44;Name=EVM%20prediction%20scaffold10.44
	scaffold77	187927	193184	ID=evm.TU.scaffold77.13;Name=EVM%20prediction%20scaffold77.13
	scaffold194	633231	637280	ID=evm.TU.scaffold194.27;Name=EVM%20prediction%20scaffold194.27
	scaffold51	473545	484265	ID=evm.TU.scaffold51.15;Name=EVM%20prediction%20scaffold51.15
	scaffold1030	141199	143291	ID=evm.TU.scaffold1030.7;Name=EVM%20prediction%20scaffold1030.7
	scaffold85	975194	976710	ID=add.evm.TU.scaffold85.34;Name=EVM%20prediction%20scaffold85.34
	scaffold360	294893	300302	ID=evm.TU.scaffold360.20;Name=EVM%20prediction%20scaffold360.20
	scaffold193	563473	564978	ID=evm.TU.scaffold193.23;Name=EVM%20prediction%20scaffold193.23
	scaffold184	264171	267166	ID=evm.TU.scaffold184.8;Name=EVM%20prediction%20scaffold184.8
	scaffold1282	311605	313750	ID=evm.TU.scaffold1282.8;Name=EVM%20prediction%20scaffold1282.8
	scaffold947	451413	455243	ID=evm.TU.scaffold947.22;Name=EVM%20prediction%20scaffold947.22
	scaffold405	566122	567060	ID=add.evm.TU.scaffold405.4;Name=EVM%20prediction%20scaffold405.4
	scaffold290	100586	129643	ID=evm.TU.scaffold290.2;Name=EVM%20prediction%20scaffold290.2
	scaffold283	371386	381837	ID=evm.TU.scaffold283.25;Name=EVM%20prediction%20scaffold283.25
	scaffold2486	47535	51899	ID=evm.TU.scaffold2486.4;Name=EVM%20prediction%20scaffold2486.4
	scaffold2544	31681	34595	ID=evm.TU.scaffold2544.3;Name=EVM%20prediction%20scaffold2544.3
	scaffold92	300393	302173	ID=evm.TU.scaffold92.19;Name=EVM%20prediction%20scaffold92.19
	scaffold36	520350	522061	ID=evm.TU.scaffold36.13;Name=EVM%20prediction%20scaffold36.13
	scaffold359	487682	494841	ID=evm.TU.scaffold359.16;Name=EVM%20prediction%20scaffold359.16
	scaffold660	9554	35520	ID=evm.TU.scaffold660.2;Name=EVM%20prediction%20scaffold660.2
	scaffold422	183639	242403	ID=evm.TU.scaffold422.14;Name=EVM%20prediction%20scaffold422.14
	scaffold1007	270286	271916	ID=evm.TU.scaffold1007.7;Name=EVM%20prediction%20scaffold1007.7
	scaffold61	174394	178956	ID=evm.TU.scaffold61.8;Name=EVM%20prediction%20scaffold61.8
	scaffold403	232681	233778	ID=evm.TU.scaffold403.16;Name=EVM%20prediction%20scaffold403.16
	scaffold2065	49243	52835	ID=evm.TU.scaffold2065.4;Name=EVM%20prediction%20scaffold2065.4
	scaffold2476	18929	40726	ID=evm.TU.scaffold2476.1;Name=EVM%20prediction%20scaffold2476.1
	scaffold83	1009517	1021099	ID=evm.TU.scaffold83.49;Name=EVM%20prediction%20scaffold83.49
	scaffold441	888330	920357	ID=evm.TU.scaffold441.34;Name=EVM%20prediction%20scaffold441.34
	scaffold446	376429	377544	ID=evm.TU.scaffold446.18;Name=EVM%20prediction%20scaffold446.18
	scaffold35	173087	182844	ID=evm.TU.scaffold35.10;Name=EVM%20prediction%20scaffold35.10
	scaffold357	347369	359738	ID=evm.TU.scaffold357.25;Name=EVM%20prediction%20scaffold357.25
	scaffold129	1204802	1216571	ID=evm.TU.scaffold129.54;Name=EVM%20prediction%20scaffold129.54
	scaffold201	947400	950321	ID=evm.TU.scaffold201.29;Name=EVM%20prediction%20scaffold201.29
	scaffold1726	23920	42531	ID=evm.TU.scaffold1726.2;Name=EVM%20prediction%20scaffold1726.2
	scaffold1711	33073	33786	ID=evm.TU.scaffold1711.4;Name=EVM%20prediction%20scaffold1711.4
	scaffold1172	154084	155743	ID=evm.TU.scaffold1172.9;Name=EVM%20prediction%20scaffold1172.9
	scaffold630	36576	38456	ID=evm.TU.scaffold630.6;Name=EVM%20prediction%20scaffold630.6
	scaffold596	305061	312496	ID=evm.TU.scaffold596.17;Name=EVM%20prediction%20scaffold596.17
	scaffold520	299	5315	ID=evm.TU.scaffold520.1;Name=EVM%20prediction%20scaffold520.1
	scaffold1043	242692	243594	ID=evm.TU.scaffold1043.12;Name=EVM%20prediction%20scaffold1043.12
	scaffold927	11805	16552	ID=evm.TU.scaffold927.2;Name=EVM%20prediction%20scaffold927.2
	scaffold1265	96531	97667	ID=evm.TU.scaffold1265.7;Name=EVM%20prediction%20scaffold1265.7
	scaffold313	534094	535596	ID=evm.TU.scaffold313.73;Name=EVM%20prediction%20scaffold313.73
	scaffold704	160693	182505	ID=evm.TU.scaffold704.9;Name=EVM%20prediction%20scaffold704.9
	scaffold149	326312	328754	ID=evm.TU.scaffold149.19;Name=EVM%20prediction%20scaffold149.19
	scaffold783	44948	49179	ID=evm.TU.scaffold783.4;Name=EVM%20prediction%20scaffold783.4
	scaffold419	863567	867833	ID=evm.TU.scaffold419.49;Name=EVM%20prediction%20scaffold419.49
	scaffold1247	860	3802	ID=evm.TU.scaffold1247.1;Name=EVM%20prediction%20scaffold1247.1
	scaffold919	72990	74269	ID=evm.TU.scaffold919.2;Name=EVM%20prediction%20scaffold919.2
	scaffold736	148823	161496	ID=evm.TU.scaffold736.11;Name=EVM%20prediction%20scaffold736.11
	scaffold2084	70594	86388	ID=evm.TU.scaffold2084.5;Name=EVM%20prediction%20scaffold2084.5
	scaffold895	17975	22924	ID=evm.TU.scaffold895.1;Name=EVM%20prediction%20scaffold895.1
	scaffold1808	2957	86005	ID=evm.TU.scaffold1808.1;Name=EVM%20prediction%20scaffold1808.1
	scaffold765	256194	267808	ID=evm.TU.scaffold765.13;Name=EVM%20prediction%20scaffold765.13
	scaffold113	869332	890680	ID=evm.TU.scaffold113.35;Name=EVM%20prediction%20scaffold113.35
	scaffold925	186147	248486	ID=evm.TU.scaffold925.10;Name=EVM%20prediction%20scaffold925.10
	scaffold1735	82112	83023	ID=evm.TU.scaffold1735.6;Name=EVM%20prediction%20scaffold1735.6
	scaffold2528	38488	41872	ID=evm.TU.scaffold2528.3;Name=EVM%20prediction%20scaffold2528.3
	scaffold296	487096	493490	ID=evm.TU.scaffold296.20;Name=EVM%20prediction%20scaffold296.20
	scaffold1492	51382	51945	ID=evm.TU.scaffold1492.6;Name=EVM%20prediction%20scaffold1492.6
	scaffold139	16163	21830	ID=evm.TU.scaffold139.2;Name=EVM%20prediction%20scaffold139.2
	scaffold613	524556	527317	ID=evm.TU.scaffold613.15;Name=EVM%20prediction%20scaffold613.15
	scaffold586	57828	78299	ID=evm.TU.scaffold586.3;Name=EVM%20prediction%20scaffold586.3
	scaffold11	306467	308644	ID=add.evm.TU.scaffold11.21;Name=EVM%20prediction%20scaffold11.21
	scaffold195	231308	253618	ID=evm.TU.scaffold195.8;Name=EVM%20prediction%20scaffold195.8
	scaffold953	145829	146635	ID=evm.TU.scaffold953.9;Name=EVM%20prediction%20scaffold953.9
	scaffold2779	4836	11839	ID=evm.TU.scaffold2779.3;Name=EVM%20prediction%20scaffold2779.3
	scaffold619	251022	253296	ID=evm.TU.scaffold619.10;Name=EVM%20prediction%20scaffold619.10
	scaffold2903	7160	8024	ID=evm.TU.scaffold2903.1;Name=EVM%20prediction%20scaffold2903.1
	scaffold203	143960	149869	ID=evm.TU.scaffold203.4;Name=EVM%20prediction%20scaffold203.4
	scaffold1487	136942	144078	ID=evm.TU.scaffold1487.5;Name=EVM%20prediction%20scaffold1487.5
	scaffold630	189438	195981	ID=evm.TU.scaffold630.17;Name=EVM%20prediction%20scaffold630.17
	scaffold1232	90046	95906	ID=evm.TU.scaffold1232.7;Name=EVM%20prediction%20scaffold1232.7
	scaffold565	140361	242853	ID=evm.TU.scaffold565.9;Name=EVM%20prediction%20scaffold565.9
	scaffold702	144193	148557	ID=evm.TU.scaffold702.8;Name=EVM%20prediction%20scaffold702.8
	scaffold21	238078	272014	ID=evm.TU.scaffold21.8;Name=EVM%20prediction%20scaffold21.8
	scaffold1403	127844	130843	ID=evm.TU.scaffold1403.3;Name=EVM%20prediction%20scaffold1403.3
	scaffold66	434603	436445	ID=evm.TU.scaffold66.26;Name=EVM%20prediction%20scaffold66.26
	scaffold113	1045600	1047559	ID=evm.TU.scaffold113.46;Name=EVM%20prediction%20scaffold113.46
	scaffold720	777756	785995	ID=evm.TU.scaffold720.25;Name=EVM%20prediction%20scaffold720.25
	scaffold348	443095	444318	ID=evm.TU.scaffold348.6;Name=EVM%20prediction%20scaffold348.6
	scaffold25	868327	869062	ID=evm.TU.scaffold25.47;Name=EVM%20prediction%20scaffold25.47
	scaffold2568	16532	20210	ID=evm.TU.scaffold2568.3;Name=EVM%20prediction%20scaffold2568.3
	scaffold2525	460	4356	ID=evm.TU.scaffold2525.1;Name=EVM%20prediction%20scaffold2525.1
	scaffold576	209997	210827	ID=evm.TU.scaffold576.12;Name=EVM%20prediction%20scaffold576.12
	scaffold230	726092	728066	ID=evm.TU.scaffold230.40;Name=EVM%20prediction%20scaffold230.40
	scaffold1663	76949	77689	ID=evm.TU.scaffold1663.3;Name=EVM%20prediction%20scaffold1663.3
	scaffold1441	59792	76584	ID=evm.TU.scaffold1441.1;Name=EVM%20prediction%20scaffold1441.1
	scaffold1	1194766	1198946	ID=add.evm.TU.scaffold1.28;Name=EVM%20prediction%20scaffold1.28
	scaffold92	302191	317997	ID=evm.TU.scaffold92.20;Name=EVM%20prediction%20scaffold92.20
	scaffold1147	157787	160663	ID=evm.TU.scaffold1147.2;Name=EVM%20prediction%20scaffold1147.2
	scaffold448	343236	366443	ID=evm.TU.scaffold448.18;Name=EVM%20prediction%20scaffold448.18
	scaffold140	1336551	1346787	ID=evm.TU.scaffold140.48;Name=EVM%20prediction%20scaffold140.48
	scaffold1167	124482	133362	ID=evm.TU.scaffold1167.6;Name=EVM%20prediction%20scaffold1167.6
	scaffold1846	120783	121325	ID=evm.TU.scaffold1846.7;Name=EVM%20prediction%20scaffold1846.7
	scaffold85	721263	730280	ID=evm.TU.scaffold85.16;Name=EVM%20prediction%20scaffold85.16
	scaffold1378	7531	8598	ID=evm.TU.scaffold1378.2;Name=EVM%20prediction%20scaffold1378.2
	scaffold364	479623	480171	ID=evm.TU.scaffold364.30;Name=EVM%20prediction%20scaffold364.30
	scaffold1635	126212	127974	ID=evm.TU.scaffold1635.2;Name=EVM%20prediction%20scaffold1635.2
	scaffold3	126872	131308	ID=evm.TU.scaffold3.6;Name=EVM%20prediction%20scaffold3.6
	scaffold78	881402	909091	ID=evm.TU.scaffold78.33;Name=EVM%20prediction%20scaffold78.33
	scaffold716	279344	279910	ID=evm.TU.scaffold716.19;Name=EVM%20prediction%20scaffold716.19
	scaffold278	603493	603780	ID=add.evm.TU.scaffold278.33;Name=EVM%20prediction%20scaffold278.33
	scaffold635	194709	195616	ID=evm.TU.scaffold635.11;Name=EVM%20prediction%20scaffold635.11
	scaffold41	621654	630561	ID=evm.TU.scaffold41.25;Name=EVM%20prediction%20scaffold41.25
	scaffold1579	97455	97886	ID=evm.TU.scaffold1579.4;Name=EVM%20prediction%20scaffold1579.4
	scaffold1184	23823	44478	ID=evm.TU.scaffold1184.2;Name=EVM%20prediction%20scaffold1184.2
	scaffold1765	2288	12675	ID=evm.TU.scaffold1765.2;Name=EVM%20prediction%20scaffold1765.2
	scaffold750	421946	423379	ID=evm.TU.scaffold750.30;Name=EVM%20prediction%20scaffold750.30
	scaffold2311	7156	10833	ID=evm.TU.scaffold2311.2;Name=EVM%20prediction%20scaffold2311.2
	scaffold339	153325	153834	ID=evm.TU.scaffold339.6;Name=EVM%20prediction%20scaffold339.6
	scaffold2478	9662	26229	ID=evm.TU.scaffold2478.2;Name=EVM%20prediction%20scaffold2478.2
	scaffold221	111222	112556	ID=evm.TU.scaffold221.4;Name=EVM%20prediction%20scaffold221.4
	scaffold1381	14994	16358	ID=evm.TU.scaffold1381.2;Name=EVM%20prediction%20scaffold1381.2
	scaffold878	169548	173609	ID=evm.TU.scaffold878.11;Name=EVM%20prediction%20scaffold878.11
	scaffold754	78380	83796	ID=evm.TU.scaffold754.2;Name=EVM%20prediction%20scaffold754.2
	scaffold337	913550	915760	ID=evm.TU.scaffold337.36;Name=EVM%20prediction%20scaffold337.36
	scaffold679	276005	285991	ID=evm.TU.scaffold679.11;Name=EVM%20prediction%20scaffold679.11
	scaffold184	16	20821	ID=evm.TU.scaffold184.1;Name=EVM%20prediction%20scaffold184.1
	scaffold469	430644	442660	ID=evm.TU.scaffold469.21;Name=EVM%20prediction%20scaffold469.21
	scaffold74	960865	993252	ID=evm.TU.scaffold74.47;Name=EVM%20prediction%20scaffold74.47
	scaffold2	1255238	1259067	ID=evm.TU.scaffold2.51;Name=EVM%20prediction%20scaffold2.51
	scaffold944	157747	184622	ID=evm.TU.scaffold944.7;Name=EVM%20prediction%20scaffold944.7
	scaffold352	407874	409719	ID=evm.TU.scaffold352.15;Name=EVM%20prediction%20scaffold352.15
	scaffold1528	128239	138958	ID=evm.TU.scaffold1528.9;Name=EVM%20prediction%20scaffold1528.9
	scaffold1252	51361	72713	ID=evm.TU.scaffold1252.7;Name=EVM%20prediction%20scaffold1252.7
	scaffold664	269538	272815	ID=evm.TU.scaffold664.6;Name=EVM%20prediction%20scaffold664.6
	scaffold43	254309	256222	ID=evm.TU.scaffold43.20;Name=EVM%20prediction%20scaffold43.20
	scaffold451	724656	725759	ID=evm.TU.scaffold451.29;Name=EVM%20prediction%20scaffold451.29
	scaffold656	175990	176250	ID=add.evm.TU.scaffold656.7;Name=EVM%20prediction%20scaffold656.7
	scaffold506	264706	272351	ID=evm.TU.scaffold506.10;Name=EVM%20prediction%20scaffold506.10
	scaffold1036	46485	47591	ID=add.evm.TU.scaffold1036.4;Name=EVM%20prediction%20scaffold1036.4
	scaffold243	393421	403997	ID=evm.TU.scaffold243.15;Name=EVM%20prediction%20scaffold243.15
	scaffold1026	125229	129233	ID=evm.TU.scaffold1026.7;Name=EVM%20prediction%20scaffold1026.7
	scaffold149	169606	176470	ID=evm.TU.scaffold149.10;Name=EVM%20prediction%20scaffold149.10
	scaffold1093	170618	177107	ID=evm.TU.scaffold1093.7;Name=EVM%20prediction%20scaffold1093.7
	scaffold63	392161	404264	ID=evm.TU.scaffold63.29;Name=EVM%20prediction%20scaffold63.29
	scaffold630	94246	100656	ID=evm.TU.scaffold630.9;Name=EVM%20prediction%20scaffold630.9
	scaffold2057	131071	131502	ID=add.evm.TU.scaffold2057.18;Name=EVM%20prediction%20scaffold2057.18
	scaffold795	156232	156981	ID=evm.TU.scaffold795.9;Name=EVM%20prediction%20scaffold795.9
	scaffold281	912405	920138	ID=evm.TU.scaffold281.33;Name=EVM%20prediction%20scaffold281.33
	scaffold1585	79263	80078	ID=evm.TU.scaffold1585.6;Name=EVM%20prediction%20scaffold1585.6
	scaffold1314	36230	54859	ID=evm.TU.scaffold1314.2;Name=EVM%20prediction%20scaffold1314.2
	scaffold112	373672	384356	ID=evm.TU.scaffold112.20;Name=EVM%20prediction%20scaffold112.20
	scaffold545	13980	22937	ID=evm.TU.scaffold545.1;Name=EVM%20prediction%20scaffold545.1
	scaffold8	540513	540929	ID=add.evm.TU.scaffold8.13;Name=EVM%20prediction%20scaffold8.13
	scaffold898	210938	211450	ID=evm.TU.scaffold898.12;Name=EVM%20prediction%20scaffold898.12
	scaffold572	245567	249105	ID=evm.TU.scaffold572.4;Name=EVM%20prediction%20scaffold572.4
	scaffold315	680649	688137	ID=evm.TU.scaffold315.33;Name=EVM%20prediction%20scaffold315.33
	scaffold344	96122	97594	ID=evm.TU.scaffold344.5;Name=EVM%20prediction%20scaffold344.5
	scaffold1752	49526	53442	ID=evm.TU.scaffold1752.5;Name=EVM%20prediction%20scaffold1752.5
	scaffold500	69484	70005	ID=evm.TU.scaffold500.3;Name=EVM%20prediction%20scaffold500.3
	scaffold115	750618	752150	ID=evm.TU.scaffold115.37;Name=EVM%20prediction%20scaffold115.37
	scaffold878	419083	448308	ID=evm.TU.scaffold878.18;Name=EVM%20prediction%20scaffold878.18
	scaffold493	312495	317537	ID=evm.TU.scaffold493.14;Name=EVM%20prediction%20scaffold493.14
	scaffold11	886042	892457	ID=evm.TU.scaffold11.41;Name=EVM%20prediction%20scaffold11.41
	scaffold66	488251	489548	ID=evm.TU.scaffold66.31;Name=EVM%20prediction%20scaffold66.31
	scaffold1953	8806	13065	ID=evm.TU.scaffold1953.2;Name=EVM%20prediction%20scaffold1953.2
	scaffold114	842329	844256	ID=evm.TU.scaffold114.38;Name=EVM%20prediction%20scaffold114.38
	scaffold24	972102	989702	ID=evm.TU.scaffold24.48;Name=EVM%20prediction%20scaffold24.48
	scaffold78	232268	243481	ID=evm.TU.scaffold78.5;Name=EVM%20prediction%20scaffold78.5
	scaffold331	481221	540407	ID=evm.TU.scaffold331.31;Name=EVM%20prediction%20scaffold331.31
	scaffold869	28733	33085	ID=evm.TU.scaffold869.3;Name=EVM%20prediction%20scaffold869.3
	scaffold221	332141	333853	ID=evm.TU.scaffold221.14;Name=EVM%20prediction%20scaffold221.14
	scaffold26	409463	416680	ID=evm.TU.scaffold26.16;Name=EVM%20prediction%20scaffold26.16
	scaffold44	535402	539841	ID=evm.TU.scaffold44.27;Name=EVM%20prediction%20scaffold44.27
	scaffold89	727060	731200	ID=evm.TU.scaffold89.36;Name=EVM%20prediction%20scaffold89.36
	scaffold835	182293	187993	ID=evm.TU.scaffold835.8;Name=EVM%20prediction%20scaffold835.8
	scaffold690	14334	15374	ID=add.evm.TU.scaffold690.2;Name=EVM%20prediction%20scaffold690.2
	scaffold1697	102736	112631	ID=evm.TU.scaffold1697.11;Name=EVM%20prediction%20scaffold1697.11
	scaffold619	174554	175092	ID=evm.TU.scaffold619.8;Name=EVM%20prediction%20scaffold619.8
	scaffold1396	20816	25044	ID=evm.TU.scaffold1396.1;Name=EVM%20prediction%20scaffold1396.1
	scaffold1138	95616	117399	ID=evm.TU.scaffold1138.2;Name=EVM%20prediction%20scaffold1138.2
	scaffold190	549719	551832	ID=evm.TU.scaffold190.23;Name=EVM%20prediction%20scaffold190.23
	scaffold345	253487	266812	ID=evm.TU.scaffold345.21;Name=EVM%20prediction%20scaffold345.21
	scaffold582	15192	28116	ID=evm.TU.scaffold582.2;Name=EVM%20prediction%20scaffold582.2
	scaffold2345	177703	181311	ID=evm.TU.scaffold2345.11;Name=EVM%20prediction%20scaffold2345.11
	scaffold1851	10972	14203	ID=evm.TU.scaffold1851.3;Name=EVM%20prediction%20scaffold1851.3
	scaffold432	409049	422583	ID=evm.TU.scaffold432.16;Name=EVM%20prediction%20scaffold432.16
	scaffold1229	81694	99598	ID=evm.TU.scaffold1229.5;Name=EVM%20prediction%20scaffold1229.5
	scaffold404	277253	280560	ID=evm.TU.scaffold404.13;Name=EVM%20prediction%20scaffold404.13
	scaffold368	325788	328718	ID=evm.TU.scaffold368.15;Name=EVM%20prediction%20scaffold368.15
	scaffold165	222731	229938	ID=evm.TU.scaffold165.11;Name=EVM%20prediction%20scaffold165.11
	scaffold291	374753	375697	ID=evm.TU.scaffold291.11;Name=EVM%20prediction%20scaffold291.11
	scaffold2113	88571	89247	ID=evm.TU.scaffold2113.6;Name=EVM%20prediction%20scaffold2113.6
	scaffold178	147256	158342	ID=evm.TU.scaffold178.5;Name=EVM%20prediction%20scaffold178.5
	scaffold93	130547	132094	ID=add.evm.TU.scaffold93.8;Name=EVM%20prediction%20scaffold93.8
	scaffold1033	139179	144527	ID=evm.TU.scaffold1033.9;Name=EVM%20prediction%20scaffold1033.9
	scaffold312	90155	97814	ID=evm.TU.scaffold312.3;Name=EVM%20prediction%20scaffold312.3
	scaffold2828	44094	48010	ID=evm.TU.scaffold2828.5;Name=EVM%20prediction%20scaffold2828.5
	scaffold346	231585	237419	ID=evm.TU.scaffold346.16;Name=EVM%20prediction%20scaffold346.16
	scaffold579	494725	495846	ID=add.evm.TU.scaffold579.17;Name=EVM%20prediction%20scaffold579.17
	scaffold1995	93320	111350	ID=evm.TU.scaffold1995.6;Name=EVM%20prediction%20scaffold1995.6
	scaffold859	76654	84404	ID=evm.TU.scaffold859.4;Name=EVM%20prediction%20scaffold859.4
	scaffold723	234607	236276	ID=evm.TU.scaffold723.17;Name=EVM%20prediction%20scaffold723.17
	scaffold235	1085659	1086548	ID=evm.TU.scaffold235.56;Name=EVM%20prediction%20scaffold235.56
	scaffold48	731261	738151	ID=evm.TU.scaffold48.38;Name=EVM%20prediction%20scaffold48.38
	scaffold114	801418	802584	ID=evm.TU.scaffold114.35;Name=EVM%20prediction%20scaffold114.35
	scaffold358	433816	439305	ID=evm.TU.scaffold358.19;Name=EVM%20prediction%20scaffold358.19
	scaffold323	343867	346984	ID=evm.TU.scaffold323.15;Name=EVM%20prediction%20scaffold323.15
	scaffold351	447081	450472	ID=evm.TU.scaffold351.15;Name=EVM%20prediction%20scaffold351.15
	scaffold725	199150	200226	ID=evm.TU.scaffold725.14;Name=EVM%20prediction%20scaffold725.14
	scaffold3058	5748	9229	ID=evm.TU.scaffold3058.1;Name=EVM%20prediction%20scaffold3058.1
	scaffold271	491153	491821	ID=evm.TU.scaffold271.26;Name=EVM%20prediction%20scaffold271.26
	scaffold900	297111	304728	ID=evm.TU.scaffold900.15;Name=EVM%20prediction%20scaffold900.15
	scaffold1541	2694	5467	ID=evm.TU.scaffold1541.1;Name=EVM%20prediction%20scaffold1541.1
	scaffold695	242553	247364	ID=evm.TU.scaffold695.7;Name=EVM%20prediction%20scaffold695.7
	scaffold737	22720	30841	ID=evm.TU.scaffold737.4;Name=EVM%20prediction%20scaffold737.4
	scaffold406	236945	246956	ID=evm.TU.scaffold406.12;Name=EVM%20prediction%20scaffold406.12
	scaffold656	50136	52950	ID=evm.TU.scaffold656.3;Name=EVM%20prediction%20scaffold656.3
	scaffold74	36065	49739	ID=evm.TU.scaffold74.2;Name=EVM%20prediction%20scaffold74.2
	scaffold134	471769	473305	ID=evm.TU.scaffold134.24;Name=EVM%20prediction%20scaffold134.24
	scaffold931	37039	40012	ID=evm.TU.scaffold931.2;Name=EVM%20prediction%20scaffold931.2
	scaffold239	530177	533714	ID=evm.TU.scaffold239.18;Name=EVM%20prediction%20scaffold239.18
	scaffold350	658103	659054	ID=evm.TU.scaffold350.25;Name=EVM%20prediction%20scaffold350.25
	scaffold264	344623	361154	ID=evm.TU.scaffold264.12;Name=EVM%20prediction%20scaffold264.12
	scaffold1233	214552	232799	ID=evm.TU.scaffold1233.10;Name=EVM%20prediction%20scaffold1233.10
	scaffold113	345510	354764	ID=evm.TU.scaffold113.17;Name=EVM%20prediction%20scaffold113.17
	scaffold942	16566	17117	ID=evm.TU.scaffold942.2;Name=EVM%20prediction%20scaffold942.2
	scaffold1457	100862	101548	ID=add.evm.TU.scaffold1457.6;Name=EVM%20prediction%20scaffold1457.6
	scaffold668	315257	316315	ID=add.evm.TU.scaffold668.8;Name=EVM%20prediction%20scaffold668.8
	scaffold293	439437	440306	ID=evm.TU.scaffold293.19;Name=EVM%20prediction%20scaffold293.19
	scaffold88	522005	527150	ID=evm.TU.scaffold88.22;Name=EVM%20prediction%20scaffold88.22
	scaffold31	122291	128117	ID=evm.TU.scaffold31.6;Name=EVM%20prediction%20scaffold31.6
	scaffold146	200576	206862	ID=evm.TU.scaffold146.12;Name=EVM%20prediction%20scaffold146.12
	scaffold1310	253793	255675	ID=evm.TU.scaffold1310.10;Name=EVM%20prediction%20scaffold1310.10
	scaffold853	457953	458696	ID=evm.TU.scaffold853.16;Name=EVM%20prediction%20scaffold853.16
	scaffold436	346120	347846	ID=evm.TU.scaffold436.22;Name=EVM%20prediction%20scaffold436.22
	scaffold2310	39805	51588	ID=evm.TU.scaffold2310.4;Name=EVM%20prediction%20scaffold2310.4
	scaffold1447	56346	59554	ID=evm.TU.scaffold1447.3;Name=EVM%20prediction%20scaffold1447.3
	scaffold99	609420	630021	ID=evm.TU.scaffold99.21;Name=EVM%20prediction%20scaffold99.21
	scaffold630	118979	122741	ID=evm.TU.scaffold630.13;Name=EVM%20prediction%20scaffold630.13
	scaffold552	61202	63430	ID=evm.TU.scaffold552.4;Name=EVM%20prediction%20scaffold552.4
	scaffold925	39756	40436	ID=add.evm.TU.scaffold925.4;Name=EVM%20prediction%20scaffold925.4
	scaffold134	178001	180294	ID=evm.TU.scaffold134.8;Name=EVM%20prediction%20scaffold134.8
	scaffold50	373625	388161	ID=evm.TU.scaffold50.13;Name=EVM%20prediction%20scaffold50.13
	scaffold461	372196	377777	ID=evm.TU.scaffold461.23;Name=EVM%20prediction%20scaffold461.23
	scaffold112	24547	25446	ID=evm.TU.scaffold112.2;Name=EVM%20prediction%20scaffold112.2
	scaffold679	246831	251215	ID=evm.TU.scaffold679.9;Name=EVM%20prediction%20scaffold679.9
	scaffold151	603853	607817	ID=evm.TU.scaffold151.30;Name=EVM%20prediction%20scaffold151.30
	scaffold1889	42843	61317	ID=evm.TU.scaffold1889.4;Name=EVM%20prediction%20scaffold1889.4
	scaffold236	450387	457560	ID=evm.TU.scaffold236.12;Name=EVM%20prediction%20scaffold236.12
	scaffold671	351117	352444	ID=evm.TU.scaffold671.21;Name=EVM%20prediction%20scaffold671.21
	scaffold53	486444	491014	ID=evm.TU.scaffold53.26;Name=EVM%20prediction%20scaffold53.26
	scaffold33	286332	291354	ID=evm.TU.scaffold33.11;Name=EVM%20prediction%20scaffold33.11
	scaffold116	668150	686946	ID=evm.TU.scaffold116.25;Name=EVM%20prediction%20scaffold116.25
	scaffold19	960309	965730	ID=evm.TU.scaffold19.42;Name=EVM%20prediction%20scaffold19.42
	scaffold331	172776	175514	ID=evm.TU.scaffold331.16;Name=EVM%20prediction%20scaffold331.16
	scaffold83	84455	96811	ID=evm.TU.scaffold83.7;Name=EVM%20prediction%20scaffold83.7
	scaffold384	30663	35981	ID=evm.TU.scaffold384.2;Name=EVM%20prediction%20scaffold384.2
	scaffold1387	240681	241625	ID=add.evm.TU.scaffold1387.7;Name=EVM%20prediction%20scaffold1387.7
	scaffold599	201012	201848	ID=add.evm.TU.scaffold599.3;Name=EVM%20prediction%20scaffold599.3
	scaffold1532	163398	169345	ID=evm.TU.scaffold1532.13;Name=EVM%20prediction%20scaffold1532.13
	scaffold310	393959	412373	ID=evm.TU.scaffold310.13;Name=EVM%20prediction%20scaffold310.13
	scaffold9	515152	517587	ID=evm.TU.scaffold9.23;Name=EVM%20prediction%20scaffold9.23
	scaffold1253	218707	227358	ID=evm.TU.scaffold1253.15;Name=EVM%20prediction%20scaffold1253.15
	scaffold231	216267	217354	ID=evm.TU.scaffold231.12;Name=EVM%20prediction%20scaffold231.12
	scaffold201	91255	93025	ID=evm.TU.scaffold201.8;Name=EVM%20prediction%20scaffold201.8
	scaffold106	830490	842861	ID=evm.TU.scaffold106.48;Name=EVM%20prediction%20scaffold106.48
	scaffold809	117619	118979	ID=evm.TU.scaffold809.4;Name=EVM%20prediction%20scaffold809.4
	scaffold692	14903	15538	ID=add.evm.TU.scaffold692.1;Name=EVM%20prediction%20scaffold692.1
	scaffold384	724285	729344	ID=evm.TU.scaffold384.28;Name=EVM%20prediction%20scaffold384.28
	scaffold1169	7230	11268	ID=evm.TU.scaffold1169.1;Name=EVM%20prediction%20scaffold1169.1
	scaffold59	218576	224090	ID=evm.TU.scaffold59.9;Name=EVM%20prediction%20scaffold59.9
	scaffold468	267349	270656	ID=evm.TU.scaffold468.11;Name=EVM%20prediction%20scaffold468.11
	scaffold1238	181536	186065	ID=evm.TU.scaffold1238.14;Name=EVM%20prediction%20scaffold1238.14
	scaffold166	182985	193128	ID=evm.TU.scaffold166.10;Name=EVM%20prediction%20scaffold166.10
	scaffold354	981955	985985	ID=evm.TU.scaffold354.26;Name=EVM%20prediction%20scaffold354.26
	scaffold138	734878	745825	ID=evm.TU.scaffold138.43;Name=EVM%20prediction%20scaffold138.43
	scaffold750	269678	271857	ID=evm.TU.scaffold750.21;Name=EVM%20prediction%20scaffold750.21
	scaffold1038	85522	90461	ID=evm.TU.scaffold1038.4;Name=EVM%20prediction%20scaffold1038.4
	scaffold1982	117823	123810	ID=evm.TU.scaffold1982.7;Name=EVM%20prediction%20scaffold1982.7
	scaffold6	240428	257087	ID=evm.TU.scaffold6.4;Name=EVM%20prediction%20scaffold6.4
	scaffold249	2052	4090	ID=evm.TU.scaffold249.1;Name=EVM%20prediction%20scaffold249.1
	scaffold611	40954	54071	ID=evm.TU.scaffold611.2;Name=EVM%20prediction%20scaffold611.2
	scaffold517	100482	114184	ID=evm.TU.scaffold517.5;Name=EVM%20prediction%20scaffold517.5
	scaffold157	643168	646196	ID=evm.TU.scaffold157.34;Name=EVM%20prediction%20scaffold157.34
	scaffold882	252698	254933	ID=evm.TU.scaffold882.15;Name=EVM%20prediction%20scaffold882.15
	scaffold291	189962	194593	ID=evm.TU.scaffold291.6;Name=EVM%20prediction%20scaffold291.6
	scaffold2134	138	7084	ID=evm.TU.scaffold2134.1;Name=EVM%20prediction%20scaffold2134.1
	scaffold447	130802	131977	ID=add.evm.TU.scaffold447.4;Name=EVM%20prediction%20scaffold447.4
	scaffold596	326116	335326	ID=evm.TU.scaffold596.20;Name=EVM%20prediction%20scaffold596.20
	scaffold598	299209	305238	ID=evm.TU.scaffold598.11;Name=EVM%20prediction%20scaffold598.11
	scaffold147	612570	617037	ID=evm.TU.scaffold147.24;Name=EVM%20prediction%20scaffold147.24
	scaffold428	149570	162076	ID=evm.TU.scaffold428.12;Name=EVM%20prediction%20scaffold428.12
	scaffold599	324519	325565	ID=evm.TU.scaffold599.13;Name=EVM%20prediction%20scaffold599.13
	scaffold68	1127099	1127563	ID=evm.TU.scaffold68.35;Name=EVM%20prediction%20scaffold68.35
	scaffold1236	165762	170676	ID=evm.TU.scaffold1236.6;Name=EVM%20prediction%20scaffold1236.6
	scaffold969	20098	21390	ID=evm.TU.scaffold969.6;Name=EVM%20prediction%20scaffold969.6
	scaffold2314	72172	72604	ID=evm.TU.scaffold2314.5;Name=EVM%20prediction%20scaffold2314.5
	scaffold765	552623	559135	ID=evm.TU.scaffold765.28;Name=EVM%20prediction%20scaffold765.28
	scaffold270	70811	74695	ID=evm.TU.scaffold270.5;Name=EVM%20prediction%20scaffold270.5
	scaffold975	258253	267311	ID=evm.TU.scaffold975.11;Name=EVM%20prediction%20scaffold975.11
	scaffold1747	81142	89497	ID=evm.TU.scaffold1747.5;Name=EVM%20prediction%20scaffold1747.5
	scaffold1588	115554	116744	ID=evm.TU.scaffold1588.5;Name=EVM%20prediction%20scaffold1588.5
	scaffold1445	52521	54254	ID=evm.TU.scaffold1445.4;Name=EVM%20prediction%20scaffold1445.4
	scaffold264	456194	465784	ID=evm.TU.scaffold264.19;Name=EVM%20prediction%20scaffold264.19
	scaffold169	91268	92953	ID=evm.TU.scaffold169.8;Name=EVM%20prediction%20scaffold169.8
	scaffold2369	23419	25035	ID=evm.TU.scaffold2369.1;Name=EVM%20prediction%20scaffold2369.1
	scaffold101	568093	581348	ID=evm.TU.scaffold101.33;Name=EVM%20prediction%20scaffold101.33
	scaffold764	32953	73113	ID=evm.TU.scaffold764.2;Name=EVM%20prediction%20scaffold764.2
	scaffold1049	92610	159235	ID=evm.TU.scaffold1049.7;Name=EVM%20prediction%20scaffold1049.7
	scaffold1228	48383	48913	ID=evm.TU.scaffold1228.7;Name=EVM%20prediction%20scaffold1228.7
	scaffold149	52766	58646	ID=evm.TU.scaffold149.5;Name=EVM%20prediction%20scaffold149.5
	scaffold568	317927	318982	ID=evm.TU.scaffold568.10;Name=EVM%20prediction%20scaffold568.10
	scaffold441	972289	978871	ID=evm.TU.scaffold441.38;Name=EVM%20prediction%20scaffold441.38
	scaffold22	1102859	1126410	ID=evm.TU.scaffold22.38;Name=EVM%20prediction%20scaffold22.38
	scaffold272	245215	248039	ID=evm.TU.scaffold272.21;Name=EVM%20prediction%20scaffold272.21
	scaffold211	531056	540226	ID=evm.TU.scaffold211.23;Name=EVM%20prediction%20scaffold211.23
	scaffold1483	35287	35961	ID=evm.TU.scaffold1483.2;Name=EVM%20prediction%20scaffold1483.2
	scaffold397	392906	393406	ID=evm.TU.scaffold397.18;Name=EVM%20prediction%20scaffold397.18
	scaffold796	478568	482134	ID=evm.TU.scaffold796.17;Name=EVM%20prediction%20scaffold796.17
	scaffold61	628857	631142	ID=evm.TU.scaffold61.27;Name=EVM%20prediction%20scaffold61.27
	scaffold2159	84035	87879	ID=evm.TU.scaffold2159.9;Name=EVM%20prediction%20scaffold2159.9
	scaffold1078	17379	19481	ID=evm.TU.scaffold1078.2;Name=EVM%20prediction%20scaffold1078.2
	scaffold1	770124	771248	ID=add.evm.TU.scaffold1.22;Name=EVM%20prediction%20scaffold1.22
	scaffold1481	115679	156875	ID=evm.TU.scaffold1481.4;Name=EVM%20prediction%20scaffold1481.4
	scaffold235	370661	383247	ID=evm.TU.scaffold235.20;Name=EVM%20prediction%20scaffold235.20
	scaffold324	764307	768448	ID=evm.TU.scaffold324.19;Name=EVM%20prediction%20scaffold324.19
	scaffold46	405040	406761	ID=evm.TU.scaffold46.11;Name=EVM%20prediction%20scaffold46.11
	scaffold236	503025	503972	ID=evm.TU.scaffold236.17;Name=EVM%20prediction%20scaffold236.17
	scaffold1811	102609	105306	ID=evm.TU.scaffold1811.7;Name=EVM%20prediction%20scaffold1811.7
	scaffold631	286871	291553	ID=evm.TU.scaffold631.14;Name=EVM%20prediction%20scaffold631.14
	scaffold306	378673	381535	ID=evm.TU.scaffold306.27;Name=EVM%20prediction%20scaffold306.27
	scaffold313	528436	530278	ID=evm.TU.scaffold313.71;Name=EVM%20prediction%20scaffold313.71
	scaffold459	589149	590478	ID=add.evm.TU.scaffold459.7;Name=EVM%20prediction%20scaffold459.7
	scaffold682	307773	324039	ID=evm.TU.scaffold682.13;Name=EVM%20prediction%20scaffold682.13
	scaffold63	817159	823935	ID=evm.TU.scaffold63.47;Name=EVM%20prediction%20scaffold63.47
	scaffold283	614593	616249	ID=evm.TU.scaffold283.38;Name=EVM%20prediction%20scaffold283.38
	scaffold1043	318564	324570	ID=evm.TU.scaffold1043.19;Name=EVM%20prediction%20scaffold1043.19
	scaffold1248	65416	69101	ID=evm.TU.scaffold1248.6;Name=EVM%20prediction%20scaffold1248.6
	scaffold337	590817	595876	ID=evm.TU.scaffold337.29;Name=EVM%20prediction%20scaffold337.29
	scaffold1161	14476	25744	ID=evm.TU.scaffold1161.2;Name=EVM%20prediction%20scaffold1161.2
	scaffold1480	131742	139961	ID=evm.TU.scaffold1480.5;Name=EVM%20prediction%20scaffold1480.5
	scaffold677	311938	314027	ID=evm.TU.scaffold677.16;Name=EVM%20prediction%20scaffold677.16
	scaffold224	111264	113383	ID=evm.TU.scaffold224.6;Name=EVM%20prediction%20scaffold224.6
	scaffold125	577060	589706	ID=evm.TU.scaffold125.23;Name=EVM%20prediction%20scaffold125.23
	scaffold30	658364	666087	ID=evm.TU.scaffold30.24;Name=EVM%20prediction%20scaffold30.24
	scaffold6	1038739	1092009	ID=evm.TU.scaffold6.31;Name=EVM%20prediction%20scaffold6.31
	scaffold2314	67779	70084	ID=add.evm.TU.scaffold2314.1;Name=EVM%20prediction%20scaffold2314.1
	scaffold464	341825	343015	ID=evm.TU.scaffold464.13;Name=EVM%20prediction%20scaffold464.13
	scaffold3302	2584	3323	ID=evm.TU.scaffold3302.2;Name=EVM%20prediction%20scaffold3302.2
	scaffold2222	71114	72158	ID=evm.TU.scaffold2222.6;Name=EVM%20prediction%20scaffold2222.6
	scaffold127	565492	578219	ID=evm.TU.scaffold127.27;Name=EVM%20prediction%20scaffold127.27
	scaffold2540	31544	40696	ID=evm.TU.scaffold2540.1;Name=EVM%20prediction%20scaffold2540.1
	scaffold265	406972	418299	ID=evm.TU.scaffold265.18;Name=EVM%20prediction%20scaffold265.18
	scaffold2596	23630	27460	ID=add.evm.TU.scaffold2596.1;Name=EVM%20prediction%20scaffold2596.1
	scaffold674	454560	504047	ID=evm.TU.scaffold674.23;Name=EVM%20prediction%20scaffold674.23
	scaffold112	125787	129434	ID=evm.TU.scaffold112.9;Name=EVM%20prediction%20scaffold112.9
	scaffold416	150112	156955	ID=evm.TU.scaffold416.3;Name=EVM%20prediction%20scaffold416.3
	scaffold193	169650	173972	ID=evm.TU.scaffold193.6;Name=EVM%20prediction%20scaffold193.6
	scaffold970	397485	398000	ID=evm.TU.scaffold970.13;Name=EVM%20prediction%20scaffold970.13
	scaffold109	136751	147810	ID=evm.TU.scaffold109.4;Name=EVM%20prediction%20scaffold109.4
	scaffold99	1182992	1185823	ID=evm.TU.scaffold99.50;Name=EVM%20prediction%20scaffold99.50
	scaffold153	69292	75840	ID=evm.TU.scaffold153.6;Name=EVM%20prediction%20scaffold153.6
	scaffold89	698733	701775	ID=evm.TU.scaffold89.33;Name=EVM%20prediction%20scaffold89.33
	scaffold756	73770	161246	ID=evm.TU.scaffold756.3;Name=EVM%20prediction%20scaffold756.3
	scaffold46	635789	648594	ID=evm.TU.scaffold46.22;Name=EVM%20prediction%20scaffold46.22
	scaffold1393	96294	99785	ID=evm.TU.scaffold1393.14;Name=EVM%20prediction%20scaffold1393.14
	scaffold338	133897	145778	ID=evm.TU.scaffold338.11;Name=EVM%20prediction%20scaffold338.11
	scaffold215	360615	372049	ID=evm.TU.scaffold215.12;Name=EVM%20prediction%20scaffold215.12
	scaffold43	184601	186426	ID=evm.TU.scaffold43.16;Name=EVM%20prediction%20scaffold43.16
	scaffold139	649736	653397	ID=evm.TU.scaffold139.26;Name=EVM%20prediction%20scaffold139.26
	scaffold8	971788	974416	ID=evm.TU.scaffold8.33;Name=EVM%20prediction%20scaffold8.33
	scaffold1042	71602	80321	ID=evm.TU.scaffold1042.2;Name=EVM%20prediction%20scaffold1042.2
	scaffold431	64044	68505	ID=evm.TU.scaffold431.4;Name=EVM%20prediction%20scaffold431.4
	scaffold1312	29786	34931	ID=evm.TU.scaffold1312.2;Name=EVM%20prediction%20scaffold1312.2
	scaffold47	378116	380396	ID=evm.TU.scaffold47.28;Name=EVM%20prediction%20scaffold47.28
	scaffold164	179294	180148	ID=add.evm.TU.scaffold164.12;Name=EVM%20prediction%20scaffold164.12
	scaffold469	35145	37438	ID=evm.TU.scaffold469.3;Name=EVM%20prediction%20scaffold469.3
	scaffold792	49230	50640	ID=evm.TU.scaffold792.3;Name=EVM%20prediction%20scaffold792.3
	scaffold377	547751	566328	ID=evm.TU.scaffold377.20;Name=EVM%20prediction%20scaffold377.20
	scaffold789	118274	120877	ID=evm.TU.scaffold789.6;Name=EVM%20prediction%20scaffold789.6
	scaffold129	565333	566736	ID=evm.TU.scaffold129.23;Name=EVM%20prediction%20scaffold129.23
	scaffold38	752788	760113	ID=evm.TU.scaffold38.33;Name=EVM%20prediction%20scaffold38.33
	scaffold816	234648	238345	ID=evm.TU.scaffold816.12;Name=EVM%20prediction%20scaffold816.12
	scaffold717	171580	174132	ID=add.evm.TU.scaffold717.2;Name=EVM%20prediction%20scaffold717.2
	scaffold737	227130	239422	ID=evm.TU.scaffold737.18;Name=EVM%20prediction%20scaffold737.18
	scaffold926	100984	102010	ID=evm.TU.scaffold926.6;Name=EVM%20prediction%20scaffold926.6
	scaffold140	69054	73847	ID=evm.TU.scaffold140.2;Name=EVM%20prediction%20scaffold140.2
	scaffold24	440049	446689	ID=evm.TU.scaffold24.16;Name=EVM%20prediction%20scaffold24.16
	scaffold470	11936	13943	ID=evm.TU.scaffold470.1;Name=EVM%20prediction%20scaffold470.1
	scaffold99	512478	517938	ID=evm.TU.scaffold99.15;Name=EVM%20prediction%20scaffold99.15
	scaffold2038	8627	9460	ID=evm.TU.scaffold2038.1;Name=EVM%20prediction%20scaffold2038.1
	scaffold908	118918	121045	ID=evm.TU.scaffold908.12;Name=EVM%20prediction%20scaffold908.12
	scaffold1597	102142	105883	ID=evm.TU.scaffold1597.3;Name=EVM%20prediction%20scaffold1597.3
	scaffold548	95238	116473	ID=evm.TU.scaffold548.6;Name=EVM%20prediction%20scaffold548.6
	scaffold138	132330	149460	ID=evm.TU.scaffold138.8;Name=EVM%20prediction%20scaffold138.8
	scaffold914	375	2863	ID=evm.TU.scaffold914.1;Name=EVM%20prediction%20scaffold914.1
	scaffold646	19629	21518	ID=evm.TU.scaffold646.2;Name=EVM%20prediction%20scaffold646.2
	scaffold50	806457	815445	ID=evm.TU.scaffold50.38;Name=EVM%20prediction%20scaffold50.38
	scaffold935	61674	62417	ID=evm.TU.scaffold935.2;Name=EVM%20prediction%20scaffold935.2
	scaffold106	36044	43500	ID=evm.TU.scaffold106.5;Name=EVM%20prediction%20scaffold106.5
	scaffold451	873572	880115	ID=evm.TU.scaffold451.37;Name=EVM%20prediction%20scaffold451.37
	scaffold931	92986	189293	ID=evm.TU.scaffold931.8;Name=EVM%20prediction%20scaffold931.8
	scaffold87	120161	124582	ID=evm.TU.scaffold87.9;Name=EVM%20prediction%20scaffold87.9
	scaffold789	647817	649601	ID=evm.TU.scaffold789.37;Name=EVM%20prediction%20scaffold789.37
	scaffold3185	3776	8059	ID=evm.TU.scaffold3185.1;Name=EVM%20prediction%20scaffold3185.1
	scaffold1282	102484	105745	ID=evm.TU.scaffold1282.5;Name=EVM%20prediction%20scaffold1282.5
	scaffold72	372331	373672	ID=evm.TU.scaffold72.10;Name=EVM%20prediction%20scaffold72.10
	scaffold274	467994	475067	ID=evm.TU.scaffold274.20;Name=EVM%20prediction%20scaffold274.20
	scaffold1629	102881	105200	ID=evm.TU.scaffold1629.3;Name=EVM%20prediction%20scaffold1629.3
	scaffold1398	32747	63333	ID=evm.TU.scaffold1398.1;Name=EVM%20prediction%20scaffold1398.1
	scaffold372	97649	179968	ID=evm.TU.scaffold372.6;Name=EVM%20prediction%20scaffold372.6
	scaffold248	210851	218266	ID=evm.TU.scaffold248.11;Name=EVM%20prediction%20scaffold248.11
	scaffold27	209202	210169	ID=evm.TU.scaffold27.9;Name=EVM%20prediction%20scaffold27.9
	scaffold131	613047	614707	ID=evm.TU.scaffold131.20;Name=EVM%20prediction%20scaffold131.20
	scaffold329	173823	182324	ID=evm.TU.scaffold329.11;Name=EVM%20prediction%20scaffold329.11
	scaffold746	148224	162844	ID=evm.TU.scaffold746.3;Name=EVM%20prediction%20scaffold746.3
	scaffold663	105734	106615	ID=evm.TU.scaffold663.6;Name=EVM%20prediction%20scaffold663.6
	scaffold219	500675	501405	ID=evm.TU.scaffold219.24;Name=EVM%20prediction%20scaffold219.24
	scaffold188	246307	256670	ID=evm.TU.scaffold188.9;Name=EVM%20prediction%20scaffold188.9
	scaffold247	300890	309180	ID=evm.TU.scaffold247.21;Name=EVM%20prediction%20scaffold247.21
	scaffold1852	34769	36010	ID=evm.TU.scaffold1852.4;Name=EVM%20prediction%20scaffold1852.4
	scaffold2214	29970	30860	ID=evm.TU.scaffold2214.8;Name=EVM%20prediction%20scaffold2214.8
	scaffold764	364828	371539	ID=evm.TU.scaffold764.14;Name=EVM%20prediction%20scaffold764.14
	scaffold99	633994	640099	ID=evm.TU.scaffold99.22;Name=EVM%20prediction%20scaffold99.22
	scaffold578	92128	109035	ID=evm.TU.scaffold578.5;Name=EVM%20prediction%20scaffold578.5
	scaffold599	202248	203757	ID=evm.TU.scaffold599.10;Name=EVM%20prediction%20scaffold599.10
	scaffold495	323528	325567	ID=add.evm.TU.scaffold495.17;Name=EVM%20prediction%20scaffold495.17
	scaffold1625	105124	106733	ID=evm.TU.scaffold1625.8;Name=EVM%20prediction%20scaffold1625.8
	scaffold1109	86106	106042	ID=evm.TU.scaffold1109.5;Name=EVM%20prediction%20scaffold1109.5
	scaffold646	190459	191259	ID=evm.TU.scaffold646.24;Name=EVM%20prediction%20scaffold646.24
	scaffold548	182682	188335	ID=evm.TU.scaffold548.10;Name=EVM%20prediction%20scaffold548.10
	scaffold107	729859	731979	ID=evm.TU.scaffold107.29;Name=EVM%20prediction%20scaffold107.29
	scaffold1656	204982	211887	ID=evm.TU.scaffold1656.7;Name=EVM%20prediction%20scaffold1656.7
	scaffold326	408913	409878	ID=evm.TU.scaffold326.22;Name=EVM%20prediction%20scaffold326.22
	scaffold1114	90915	103225	ID=evm.TU.scaffold1114.9;Name=EVM%20prediction%20scaffold1114.9
	scaffold1002	61443	63166	ID=add.evm.TU.scaffold1002.7;Name=EVM%20prediction%20scaffold1002.7
	scaffold807	130415	133649	ID=evm.TU.scaffold807.6;Name=EVM%20prediction%20scaffold807.6
	scaffold375	428391	439289	ID=evm.TU.scaffold375.20;Name=EVM%20prediction%20scaffold375.20
	scaffold1287	138524	159209	ID=evm.TU.scaffold1287.12;Name=EVM%20prediction%20scaffold1287.12
	scaffold396	147266	149793	ID=evm.TU.scaffold396.7;Name=EVM%20prediction%20scaffold396.7
	scaffold392	133148	143741	ID=evm.TU.scaffold392.8;Name=EVM%20prediction%20scaffold392.8
	scaffold99	986877	990726	ID=evm.TU.scaffold99.38;Name=EVM%20prediction%20scaffold99.38
	scaffold77	135206	148796	ID=evm.TU.scaffold77.9;Name=EVM%20prediction%20scaffold77.9
	scaffold1452	104656	105819	ID=evm.TU.scaffold1452.13;Name=EVM%20prediction%20scaffold1452.13
	scaffold248	485676	486434	ID=evm.TU.scaffold248.24;Name=EVM%20prediction%20scaffold248.24
	scaffold739	887874	889109	ID=evm.TU.scaffold739.30;Name=EVM%20prediction%20scaffold739.30
	scaffold652	280046	287869	ID=evm.TU.scaffold652.15;Name=EVM%20prediction%20scaffold652.15
	scaffold2316	53249	54786	ID=evm.TU.scaffold2316.2;Name=EVM%20prediction%20scaffold2316.2
	scaffold77	253607	256333	ID=evm.TU.scaffold77.15;Name=EVM%20prediction%20scaffold77.15
	scaffold197	646861	674678	ID=evm.TU.scaffold197.32;Name=EVM%20prediction%20scaffold197.32
	scaffold400	34459	44708	ID=evm.TU.scaffold400.2;Name=EVM%20prediction%20scaffold400.2
	scaffold120	440337	443091	ID=evm.TU.scaffold120.24;Name=EVM%20prediction%20scaffold120.24
	scaffold28	57801	94825	ID=evm.TU.scaffold28.4;Name=EVM%20prediction%20scaffold28.4
	scaffold537	19188	19721	ID=evm.TU.scaffold537.1;Name=EVM%20prediction%20scaffold537.1
	scaffold141	784411	785136	ID=evm.TU.scaffold141.33;Name=EVM%20prediction%20scaffold141.33
	scaffold445	327047	328649	ID=evm.TU.scaffold445.13;Name=EVM%20prediction%20scaffold445.13
	scaffold2179	48602	49255	ID=evm.TU.scaffold2179.2;Name=EVM%20prediction%20scaffold2179.2
	scaffold1681	69441	71216	ID=evm.TU.scaffold1681.4;Name=EVM%20prediction%20scaffold1681.4
	scaffold163	473490	474068	ID=evm.TU.scaffold163.23;Name=EVM%20prediction%20scaffold163.23
	scaffold414	301007	318383	ID=evm.TU.scaffold414.10;Name=EVM%20prediction%20scaffold414.10
	scaffold1720	104612	113981	ID=evm.TU.scaffold1720.8;Name=EVM%20prediction%20scaffold1720.8
	scaffold1183	101957	106613	ID=evm.TU.scaffold1183.7;Name=EVM%20prediction%20scaffold1183.7
	scaffold379	61889	63105	ID=evm.TU.scaffold379.7;Name=EVM%20prediction%20scaffold379.7
	scaffold299	352619	358749	ID=evm.TU.scaffold299.15;Name=EVM%20prediction%20scaffold299.15
	scaffold475	318334	323454	ID=evm.TU.scaffold475.19;Name=EVM%20prediction%20scaffold475.19
	scaffold209	497246	497800	ID=evm.TU.scaffold209.29;Name=EVM%20prediction%20scaffold209.29
	scaffold1299	102581	126084	ID=evm.TU.scaffold1299.8;Name=EVM%20prediction%20scaffold1299.8
	scaffold1100	206584	211702	ID=evm.TU.scaffold1100.11;Name=EVM%20prediction%20scaffold1100.11
	scaffold820	408281	414536	ID=evm.TU.scaffold820.14;Name=EVM%20prediction%20scaffold820.14
	scaffold600	100088	124654	ID=evm.TU.scaffold600.13;Name=EVM%20prediction%20scaffold600.13
	scaffold7	510716	517535	ID=evm.TU.scaffold7.25;Name=EVM%20prediction%20scaffold7.25
	scaffold522	492932	498413	ID=evm.TU.scaffold522.17;Name=EVM%20prediction%20scaffold522.17
	scaffold275	1057329	1065062	ID=evm.TU.scaffold275.59;Name=EVM%20prediction%20scaffold275.59
	scaffold2170	96384	96784	ID=evm.TU.scaffold2170.1;Name=EVM%20prediction%20scaffold2170.1
	scaffold531	628234	665200	ID=evm.TU.scaffold531.20;Name=EVM%20prediction%20scaffold531.20
	scaffold1125	150371	172318	ID=evm.TU.scaffold1125.8;Name=EVM%20prediction%20scaffold1125.8
	scaffold401	394097	403232	ID=evm.TU.scaffold401.12;Name=EVM%20prediction%20scaffold401.12
	scaffold1744	25026	27200	ID=evm.TU.scaffold1744.6;Name=EVM%20prediction%20scaffold1744.6
	scaffold584	167813	191765	ID=evm.TU.scaffold584.11;Name=EVM%20prediction%20scaffold584.11
	scaffold1485	52698	54389	ID=evm.TU.scaffold1485.2;Name=EVM%20prediction%20scaffold1485.2
	scaffold50	531210	534103	ID=evm.TU.scaffold50.29;Name=EVM%20prediction%20scaffold50.29
	scaffold9	313892	359079	ID=evm.TU.scaffold9.14;Name=EVM%20prediction%20scaffold9.14
	scaffold42	245608	268341	ID=evm.TU.scaffold42.8;Name=EVM%20prediction%20scaffold42.8
	scaffold198	369766	372814	ID=evm.TU.scaffold198.16;Name=EVM%20prediction%20scaffold198.16
	scaffold2133	63676	68602	ID=evm.TU.scaffold2133.4;Name=EVM%20prediction%20scaffold2133.4
	scaffold777	479564	482085	ID=evm.TU.scaffold777.29;Name=EVM%20prediction%20scaffold777.29
	scaffold2218	51309	58594	ID=evm.TU.scaffold2218.5;Name=EVM%20prediction%20scaffold2218.5
	scaffold542	346790	347722	ID=evm.TU.scaffold542.29;Name=EVM%20prediction%20scaffold542.29
	scaffold1335	24888	31213	ID=evm.TU.scaffold1335.2;Name=EVM%20prediction%20scaffold1335.2
	scaffold731	160427	167448	ID=evm.TU.scaffold731.13;Name=EVM%20prediction%20scaffold731.13
	scaffold1549	88117	92738	ID=evm.TU.scaffold1549.6;Name=EVM%20prediction%20scaffold1549.6
	scaffold1101	210444	213424	ID=evm.TU.scaffold1101.8;Name=EVM%20prediction%20scaffold1101.8
	scaffold479	215253	221159	ID=evm.TU.scaffold479.14;Name=EVM%20prediction%20scaffold479.14
	scaffold777	164975	170163	ID=evm.TU.scaffold777.11;Name=EVM%20prediction%20scaffold777.11
	scaffold1049	291277	324450	ID=evm.TU.scaffold1049.12;Name=EVM%20prediction%20scaffold1049.12
	scaffold1868	2249	4373	ID=evm.TU.scaffold1868.1;Name=EVM%20prediction%20scaffold1868.1
	scaffold749	255911	270429	ID=evm.TU.scaffold749.12;Name=EVM%20prediction%20scaffold749.12
	scaffold1527	82282	85557	ID=evm.TU.scaffold1527.7;Name=EVM%20prediction%20scaffold1527.7
	scaffold198	696785	700721	ID=evm.TU.scaffold198.38;Name=EVM%20prediction%20scaffold198.38
	scaffold63	21885	24837	ID=evm.TU.scaffold63.2;Name=EVM%20prediction%20scaffold63.2
	scaffold12	1360852	1365615	ID=evm.TU.scaffold12.58;Name=EVM%20prediction%20scaffold12.58
	scaffold673	321114	324849	ID=evm.TU.scaffold673.13;Name=EVM%20prediction%20scaffold673.13
	scaffold408	268833	277619	ID=evm.TU.scaffold408.15;Name=EVM%20prediction%20scaffold408.15
	scaffold546	138300	139763	ID=add.evm.TU.scaffold546.4;Name=EVM%20prediction%20scaffold546.4
	scaffold1322	45523	46029	ID=evm.TU.scaffold1322.3;Name=EVM%20prediction%20scaffold1322.3
	scaffold2901	1669	2622	ID=evm.TU.scaffold2901.2;Name=EVM%20prediction%20scaffold2901.2
	scaffold427	364916	368656	ID=evm.TU.scaffold427.27;Name=EVM%20prediction%20scaffold427.27
	scaffold871	33522	36114	ID=evm.TU.scaffold871.3;Name=EVM%20prediction%20scaffold871.3
	scaffold1760	65101	102331	ID=evm.TU.scaffold1760.5;Name=EVM%20prediction%20scaffold1760.5
	scaffold339	116271	119544	ID=evm.TU.scaffold339.5;Name=EVM%20prediction%20scaffold339.5
	scaffold956	44415	59197	ID=evm.TU.scaffold956.4;Name=EVM%20prediction%20scaffold956.4
	scaffold7	816669	821552	ID=evm.TU.scaffold7.35;Name=EVM%20prediction%20scaffold7.35
	scaffold910	151105	176909	ID=evm.TU.scaffold910.10;Name=EVM%20prediction%20scaffold910.10
	scaffold781	166711	171422	ID=evm.TU.scaffold781.10;Name=EVM%20prediction%20scaffold781.10
	scaffold735	284133	291933	ID=evm.TU.scaffold735.7;Name=EVM%20prediction%20scaffold735.7
	scaffold828	80832	82115	ID=evm.TU.scaffold828.11;Name=EVM%20prediction%20scaffold828.11
	scaffold586	352981	355071	ID=evm.TU.scaffold586.17;Name=EVM%20prediction%20scaffold586.17
	scaffold1388	16589	36286	ID=evm.TU.scaffold1388.1;Name=EVM%20prediction%20scaffold1388.1
	scaffold772	378741	381421	ID=evm.TU.scaffold772.20;Name=EVM%20prediction%20scaffold772.20
	scaffold1502	147562	149340	ID=evm.TU.scaffold1502.7;Name=EVM%20prediction%20scaffold1502.7
	scaffold1730	172039	173037	ID=evm.TU.scaffold1730.8;Name=EVM%20prediction%20scaffold1730.8
	scaffold232	180959	213983	ID=evm.TU.scaffold232.7;Name=EVM%20prediction%20scaffold232.7
	scaffold1425	116576	120258	ID=evm.TU.scaffold1425.2;Name=EVM%20prediction%20scaffold1425.2
	scaffold48	597291	602477	ID=evm.TU.scaffold48.26;Name=EVM%20prediction%20scaffold48.26
	scaffold179	408339	420472	ID=evm.TU.scaffold179.17;Name=EVM%20prediction%20scaffold179.17
	scaffold354	229506	230996	ID=evm.TU.scaffold354.7;Name=EVM%20prediction%20scaffold354.7
	scaffold198	627236	628424	ID=evm.TU.scaffold198.32;Name=EVM%20prediction%20scaffold198.32
	scaffold1476	57213	59216	ID=evm.TU.scaffold1476.2;Name=EVM%20prediction%20scaffold1476.2
	scaffold2204	13818	23365	ID=evm.TU.scaffold2204.1;Name=EVM%20prediction%20scaffold2204.1
	scaffold2072	28841	38820	ID=evm.TU.scaffold2072.3;Name=EVM%20prediction%20scaffold2072.3
	scaffold1412	102847	104586	ID=add.evm.TU.scaffold1412.10;Name=EVM%20prediction%20scaffold1412.10
	scaffold604	75609	81685	ID=evm.TU.scaffold604.3;Name=EVM%20prediction%20scaffold604.3
	scaffold300	587292	588344	ID=evm.TU.scaffold300.22;Name=EVM%20prediction%20scaffold300.22
	scaffold164	115128	116366	ID=evm.TU.scaffold164.9;Name=EVM%20prediction%20scaffold164.9
	scaffold1329	104851	106836	ID=evm.TU.scaffold1329.6;Name=EVM%20prediction%20scaffold1329.6
	scaffold963	115953	125157	ID=evm.TU.scaffold963.6;Name=EVM%20prediction%20scaffold963.6
	scaffold79	237592	250091	ID=evm.TU.scaffold79.6;Name=EVM%20prediction%20scaffold79.6
	scaffold780	125489	126058	ID=evm.TU.scaffold780.11;Name=EVM%20prediction%20scaffold780.11
	scaffold2397	62616	66733	ID=evm.TU.scaffold2397.3;Name=EVM%20prediction%20scaffold2397.3
	scaffold125	6859	21539	ID=evm.TU.scaffold125.1;Name=EVM%20prediction%20scaffold125.1
	scaffold666	84102	91373	ID=evm.TU.scaffold666.8;Name=EVM%20prediction%20scaffold666.8
	scaffold699	61448	67005	ID=evm.TU.scaffold699.6;Name=EVM%20prediction%20scaffold699.6
	scaffold283	383764	396640	ID=evm.TU.scaffold283.26;Name=EVM%20prediction%20scaffold283.26
	scaffold864	60919	71689	ID=evm.TU.scaffold864.5;Name=EVM%20prediction%20scaffold864.5
	scaffold1172	252908	253906	ID=evm.TU.scaffold1172.14;Name=EVM%20prediction%20scaffold1172.14
	scaffold99	138878	142279	ID=evm.TU.scaffold99.4;Name=EVM%20prediction%20scaffold99.4
	scaffold28	1550415	1554284	ID=evm.TU.scaffold28.70;Name=EVM%20prediction%20scaffold28.70
	scaffold426	91583	95148	ID=evm.TU.scaffold426.7;Name=EVM%20prediction%20scaffold426.7
	scaffold1954	34839	35787	ID=evm.TU.scaffold1954.2;Name=EVM%20prediction%20scaffold1954.2
	scaffold270	808598	809476	ID=evm.TU.scaffold270.48;Name=EVM%20prediction%20scaffold270.48
	scaffold626	298369	306651	ID=evm.TU.scaffold626.8;Name=EVM%20prediction%20scaffold626.8
	scaffold368	162375	163148	ID=evm.TU.scaffold368.7;Name=EVM%20prediction%20scaffold368.7
	scaffold208	324401	379045	ID=evm.TU.scaffold208.11;Name=EVM%20prediction%20scaffold208.11
	scaffold637	205731	220548	ID=evm.TU.scaffold637.16;Name=EVM%20prediction%20scaffold637.16
	scaffold105	58012	61703	ID=evm.TU.scaffold105.1;Name=EVM%20prediction%20scaffold105.1
	scaffold43	1040220	1045048	ID=evm.TU.scaffold43.54;Name=EVM%20prediction%20scaffold43.54
	scaffold1005	28947	38224	ID=evm.TU.scaffold1005.1;Name=EVM%20prediction%20scaffold1005.1
	scaffold1132	401849	403040	ID=evm.TU.scaffold1132.32;Name=EVM%20prediction%20scaffold1132.32
	scaffold402	13119	14875	ID=evm.TU.scaffold402.3;Name=EVM%20prediction%20scaffold402.3
	scaffold198	712129	715481	ID=evm.TU.scaffold198.39;Name=EVM%20prediction%20scaffold198.39
	scaffold1382	9259	24525	ID=evm.TU.scaffold1382.5;Name=EVM%20prediction%20scaffold1382.5
	scaffold577	438645	443638	ID=evm.TU.scaffold577.13;Name=EVM%20prediction%20scaffold577.13
	scaffold1981	81394	83402	ID=evm.TU.scaffold1981.5;Name=EVM%20prediction%20scaffold1981.5
	scaffold1549	185487	186993	ID=add.evm.TU.scaffold1549.2;Name=EVM%20prediction%20scaffold1549.2
	scaffold867	543	7705	ID=evm.TU.scaffold867.1;Name=EVM%20prediction%20scaffold867.1
	scaffold47	368885	372121	ID=evm.TU.scaffold47.27;Name=EVM%20prediction%20scaffold47.27
	scaffold1195	15915	54675	ID=evm.TU.scaffold1195.1;Name=EVM%20prediction%20scaffold1195.1
	scaffold491	120126	120731	ID=add.evm.TU.scaffold491.3;Name=EVM%20prediction%20scaffold491.3
	scaffold1496	153385	157699	ID=evm.TU.scaffold1496.9;Name=EVM%20prediction%20scaffold1496.9
	scaffold295	420164	425971	ID=evm.TU.scaffold295.25;Name=EVM%20prediction%20scaffold295.25
	scaffold2064	6159	12530	ID=evm.TU.scaffold2064.1;Name=EVM%20prediction%20scaffold2064.1
	scaffold434	6695	15183	ID=evm.TU.scaffold434.1;Name=EVM%20prediction%20scaffold434.1
	scaffold185	1006967	1009929	ID=evm.TU.scaffold185.37;Name=EVM%20prediction%20scaffold185.37
	scaffold2693	28082	30132	ID=evm.TU.scaffold2693.3;Name=EVM%20prediction%20scaffold2693.3
	scaffold172	322957	325160	ID=evm.TU.scaffold172.21;Name=EVM%20prediction%20scaffold172.21
	scaffold1252	143259	144017	ID=add.evm.TU.scaffold1252.4;Name=EVM%20prediction%20scaffold1252.4
	scaffold455	519871	523521	ID=evm.TU.scaffold455.18;Name=EVM%20prediction%20scaffold455.18
	scaffold329	307532	324759	ID=evm.TU.scaffold329.15;Name=EVM%20prediction%20scaffold329.15
	scaffold880	223110	230725	ID=evm.TU.scaffold880.14;Name=EVM%20prediction%20scaffold880.14
	scaffold220	329618	330277	ID=evm.TU.scaffold220.17;Name=EVM%20prediction%20scaffold220.17
	scaffold3028	9904	10578	ID=add.evm.TU.scaffold3028.1;Name=EVM%20prediction%20scaffold3028.1
	scaffold465	348212	353936	ID=evm.TU.scaffold465.25;Name=EVM%20prediction%20scaffold465.25
	scaffold351	27612	30588	ID=evm.TU.scaffold351.2;Name=EVM%20prediction%20scaffold351.2
	scaffold1638	6243	7833	ID=evm.TU.scaffold1638.1;Name=EVM%20prediction%20scaffold1638.1
	scaffold1060	94203	119608	ID=evm.TU.scaffold1060.8;Name=EVM%20prediction%20scaffold1060.8
	scaffold679	187859	188751	ID=evm.TU.scaffold679.5;Name=EVM%20prediction%20scaffold679.5
	scaffold952	18173	20242	ID=evm.TU.scaffold952.2;Name=EVM%20prediction%20scaffold952.2
	scaffold753	48127	49672	ID=evm.TU.scaffold753.3;Name=EVM%20prediction%20scaffold753.3
	scaffold182	545129	547051	ID=evm.TU.scaffold182.20;Name=EVM%20prediction%20scaffold182.20
	scaffold588	218516	220520	ID=evm.TU.scaffold588.15;Name=EVM%20prediction%20scaffold588.15
	scaffold44	1397678	1405833	ID=evm.TU.scaffold44.88;Name=EVM%20prediction%20scaffold44.88
	scaffold563	272309	297283	ID=evm.TU.scaffold563.13;Name=EVM%20prediction%20scaffold563.13
	scaffold1299	56674	64790	ID=evm.TU.scaffold1299.6;Name=EVM%20prediction%20scaffold1299.6
	scaffold281	1030453	1032760	ID=evm.TU.scaffold281.40;Name=EVM%20prediction%20scaffold281.40
	scaffold1499	18025	21181	ID=evm.TU.scaffold1499.2;Name=EVM%20prediction%20scaffold1499.2
	scaffold388	577442	580657	ID=add.evm.TU.scaffold388.11;Name=EVM%20prediction%20scaffold388.11
	scaffold2869	4351	17608	ID=evm.TU.scaffold2869.1;Name=EVM%20prediction%20scaffold2869.1
	scaffold181	8675	12504	ID=evm.TU.scaffold181.2;Name=EVM%20prediction%20scaffold181.2
	scaffold143	94122	95369	ID=evm.TU.scaffold143.6;Name=EVM%20prediction%20scaffold143.6
	scaffold48	740148	741170	ID=add.evm.TU.scaffold48.23;Name=EVM%20prediction%20scaffold48.23
	scaffold115	46624	47429	ID=add.evm.TU.scaffold115.1;Name=EVM%20prediction%20scaffold115.1
	scaffold55	1104235	1106193	ID=evm.TU.scaffold55.36;Name=EVM%20prediction%20scaffold55.36
	scaffold515	217020	217631	ID=evm.TU.scaffold515.10;Name=EVM%20prediction%20scaffold515.10
	scaffold1462	32939	33439	ID=evm.TU.scaffold1462.1;Name=EVM%20prediction%20scaffold1462.1
	scaffold241	383060	383740	ID=add.evm.TU.scaffold241.11;Name=EVM%20prediction%20scaffold241.11
	scaffold400	143407	152539	ID=evm.TU.scaffold400.7;Name=EVM%20prediction%20scaffold400.7
	scaffold1713	81263	99367	ID=evm.TU.scaffold1713.8;Name=EVM%20prediction%20scaffold1713.8
	scaffold160	428281	429045	ID=evm.TU.scaffold160.16;Name=EVM%20prediction%20scaffold160.16
	scaffold1157	52103	61615	ID=evm.TU.scaffold1157.2;Name=EVM%20prediction%20scaffold1157.2
	scaffold306	498856	501117	ID=evm.TU.scaffold306.43;Name=EVM%20prediction%20scaffold306.43
	scaffold165	120027	121079	ID=evm.TU.scaffold165.7;Name=EVM%20prediction%20scaffold165.7
	scaffold325	709791	710348	ID=add.evm.TU.scaffold325.21;Name=EVM%20prediction%20scaffold325.21
	scaffold1235	103893	105890	ID=evm.TU.scaffold1235.8;Name=EVM%20prediction%20scaffold1235.8
	scaffold619	315743	316330	ID=evm.TU.scaffold619.17;Name=EVM%20prediction%20scaffold619.17
	scaffold237	165420	174940	ID=evm.TU.scaffold237.12;Name=EVM%20prediction%20scaffold237.12
	scaffold750	113090	114501	ID=evm.TU.scaffold750.10;Name=EVM%20prediction%20scaffold750.10
	scaffold642	255947	261787	ID=evm.TU.scaffold642.14;Name=EVM%20prediction%20scaffold642.14
	scaffold1618	34353	37334	ID=evm.TU.scaffold1618.2;Name=EVM%20prediction%20scaffold1618.2
	scaffold1125	9036	14946	ID=evm.TU.scaffold1125.1;Name=EVM%20prediction%20scaffold1125.1
	scaffold76	606613	607332	ID=evm.TU.scaffold76.41;Name=EVM%20prediction%20scaffold76.41
	scaffold215	614289	614864	ID=add.evm.TU.scaffold215.10;Name=EVM%20prediction%20scaffold215.10
	scaffold540	126771	129770	ID=evm.TU.scaffold540.8;Name=EVM%20prediction%20scaffold540.8
	scaffold971	951	3621	ID=add.evm.TU.scaffold971.1;Name=EVM%20prediction%20scaffold971.1
	scaffold1718	39082	47009	ID=evm.TU.scaffold1718.3;Name=EVM%20prediction%20scaffold1718.3
	scaffold10	1045830	1076097	ID=evm.TU.scaffold10.33;Name=EVM%20prediction%20scaffold10.33
	scaffold1527	121440	139939	ID=evm.TU.scaffold1527.10;Name=EVM%20prediction%20scaffold1527.10
	scaffold77	369051	371827	ID=evm.TU.scaffold77.20;Name=EVM%20prediction%20scaffold77.20
	scaffold1683	30354	32127	ID=evm.TU.scaffold1683.2;Name=EVM%20prediction%20scaffold1683.2
	scaffold1166	23176	33349	ID=evm.TU.scaffold1166.2;Name=EVM%20prediction%20scaffold1166.2
	scaffold61	1048199	1049076	ID=evm.TU.scaffold61.46;Name=EVM%20prediction%20scaffold61.46
	scaffold397	398957	399901	ID=evm.TU.scaffold397.21;Name=EVM%20prediction%20scaffold397.21
	scaffold1325	66553	72478	ID=evm.TU.scaffold1325.2;Name=EVM%20prediction%20scaffold1325.2
	scaffold743	84846	87588	ID=evm.TU.scaffold743.6;Name=EVM%20prediction%20scaffold743.6
	scaffold733	94029	99058	ID=evm.TU.scaffold733.5;Name=EVM%20prediction%20scaffold733.5
	scaffold180	230843	233498	ID=evm.TU.scaffold180.7;Name=EVM%20prediction%20scaffold180.7
	scaffold508	18780	20144	ID=add.evm.TU.scaffold508.4;Name=EVM%20prediction%20scaffold508.4
	scaffold2840	25775	26353	ID=add.evm.TU.scaffold2840.1;Name=EVM%20prediction%20scaffold2840.1
	scaffold6	621976	631677	ID=evm.TU.scaffold6.18;Name=EVM%20prediction%20scaffold6.18
	scaffold932	81436	106340	ID=evm.TU.scaffold932.4;Name=EVM%20prediction%20scaffold932.4
	scaffold225	192049	196757	ID=evm.TU.scaffold225.7;Name=EVM%20prediction%20scaffold225.7
	scaffold947	416654	424135	ID=evm.TU.scaffold947.17;Name=EVM%20prediction%20scaffold947.17
	scaffold342	141508	142578	ID=evm.TU.scaffold342.18;Name=EVM%20prediction%20scaffold342.18
	scaffold40	64629	65826	ID=evm.TU.scaffold40.5;Name=EVM%20prediction%20scaffold40.5
	scaffold134	271178	274377	ID=evm.TU.scaffold134.14;Name=EVM%20prediction%20scaffold134.14
	scaffold42	577691	586612	ID=evm.TU.scaffold42.26;Name=EVM%20prediction%20scaffold42.26
	scaffold9	637150	643149	ID=evm.TU.scaffold9.30;Name=EVM%20prediction%20scaffold9.30
	scaffold1308	135512	177765	ID=evm.TU.scaffold1308.7;Name=EVM%20prediction%20scaffold1308.7
	scaffold1043	413983	421018	ID=evm.TU.scaffold1043.21;Name=EVM%20prediction%20scaffold1043.21
	scaffold519	147747	162058	ID=evm.TU.scaffold519.7;Name=EVM%20prediction%20scaffold519.7
	scaffold2185	180433	181104	ID=evm.TU.scaffold2185.13;Name=EVM%20prediction%20scaffold2185.13
	scaffold147	720488	721813	ID=evm.TU.scaffold147.30;Name=EVM%20prediction%20scaffold147.30
	scaffold167	773712	786867	ID=evm.TU.scaffold167.37;Name=EVM%20prediction%20scaffold167.37
	scaffold132	641034	666408	ID=evm.TU.scaffold132.35;Name=EVM%20prediction%20scaffold132.35
	scaffold21	441941	445957	ID=evm.TU.scaffold21.17;Name=EVM%20prediction%20scaffold21.17
	scaffold48	255220	257601	ID=evm.TU.scaffold48.13;Name=EVM%20prediction%20scaffold48.13
	scaffold1056	122533	122985	ID=add.evm.TU.scaffold1056.3;Name=EVM%20prediction%20scaffold1056.3
	scaffold620	290963	294446	ID=evm.TU.scaffold620.13;Name=EVM%20prediction%20scaffold620.13
	scaffold490	229749	230249	ID=add.evm.TU.scaffold490.4;Name=EVM%20prediction%20scaffold490.4
	scaffold15	239712	240896	ID=evm.TU.scaffold15.9;Name=EVM%20prediction%20scaffold15.9
	scaffold151	542298	544927	ID=evm.TU.scaffold151.25;Name=EVM%20prediction%20scaffold151.25
	scaffold370	94009	111330	ID=evm.TU.scaffold370.1;Name=EVM%20prediction%20scaffold370.1
	scaffold290	162281	167971	ID=evm.TU.scaffold290.6;Name=EVM%20prediction%20scaffold290.6
	scaffold243	190318	219146	ID=evm.TU.scaffold243.6;Name=EVM%20prediction%20scaffold243.6
	scaffold74	99136	105199	ID=evm.TU.scaffold74.5;Name=EVM%20prediction%20scaffold74.5
	scaffold9	1762956	1768063	ID=evm.TU.scaffold9.76;Name=EVM%20prediction%20scaffold9.76
	scaffold31	412225	414519	ID=evm.TU.scaffold31.25;Name=EVM%20prediction%20scaffold31.25
	scaffold1347	68751	69972	ID=evm.TU.scaffold1347.8;Name=EVM%20prediction%20scaffold1347.8
	scaffold140	292312	306939	ID=evm.TU.scaffold140.13;Name=EVM%20prediction%20scaffold140.13
	scaffold579	20230	39940	ID=evm.TU.scaffold579.1;Name=EVM%20prediction%20scaffold579.1
	scaffold2345	26387	27241	ID=evm.TU.scaffold2345.3;Name=EVM%20prediction%20scaffold2345.3
	scaffold147	185951	186637	ID=evm.TU.scaffold147.5;Name=EVM%20prediction%20scaffold147.5
	scaffold114	977349	978020	ID=add.evm.TU.scaffold114.24;Name=EVM%20prediction%20scaffold114.24
	scaffold284	712663	714199	ID=evm.TU.scaffold284.42;Name=EVM%20prediction%20scaffold284.42
	scaffold311	406864	410083	ID=evm.TU.scaffold311.18;Name=EVM%20prediction%20scaffold311.18
	scaffold2846	36105	42472	ID=evm.TU.scaffold2846.4;Name=EVM%20prediction%20scaffold2846.4
	scaffold766	139686	139979	ID=evm.TU.scaffold766.10;Name=EVM%20prediction%20scaffold766.10
	scaffold1404	3279	7487	ID=evm.TU.scaffold1404.1;Name=EVM%20prediction%20scaffold1404.1
	scaffold964	329841	336118	ID=evm.TU.scaffold964.18;Name=EVM%20prediction%20scaffold964.18
	scaffold136	658493	678230	ID=evm.TU.scaffold136.26;Name=EVM%20prediction%20scaffold136.26
	scaffold417	152897	164657	ID=evm.TU.scaffold417.5;Name=EVM%20prediction%20scaffold417.5
	scaffold425	5350	7411	ID=evm.TU.scaffold425.1;Name=EVM%20prediction%20scaffold425.1
	scaffold76	389664	390727	ID=evm.TU.scaffold76.25;Name=EVM%20prediction%20scaffold76.25
	scaffold27	840576	885369	ID=evm.TU.scaffold27.41;Name=EVM%20prediction%20scaffold27.41
	scaffold2370	26629	54623	ID=evm.TU.scaffold2370.4;Name=EVM%20prediction%20scaffold2370.4
	scaffold1322	139331	172690	ID=evm.TU.scaffold1322.10;Name=EVM%20prediction%20scaffold1322.10
	scaffold309	69694	71834	ID=evm.TU.scaffold309.5;Name=EVM%20prediction%20scaffold309.5
	scaffold2000	9276	19514	ID=evm.TU.scaffold2000.1;Name=EVM%20prediction%20scaffold2000.1
	scaffold30	1118860	1132480	ID=evm.TU.scaffold30.45;Name=EVM%20prediction%20scaffold30.45
	scaffold2345	3736	8403	ID=evm.TU.scaffold2345.1;Name=EVM%20prediction%20scaffold2345.1
	scaffold622	580489	589346	ID=evm.TU.scaffold622.29;Name=EVM%20prediction%20scaffold622.29
	scaffold214	192732	205401	ID=evm.TU.scaffold214.10;Name=EVM%20prediction%20scaffold214.10
	scaffold13	626742	629673	ID=evm.TU.scaffold13.33;Name=EVM%20prediction%20scaffold13.33
	scaffold1259	147222	150949	ID=evm.TU.scaffold1259.6;Name=EVM%20prediction%20scaffold1259.6
	scaffold1348	59275	64372	ID=evm.TU.scaffold1348.1;Name=EVM%20prediction%20scaffold1348.1
	scaffold1222	102745	104556	ID=evm.TU.scaffold1222.4;Name=EVM%20prediction%20scaffold1222.4
	scaffold1742	44725	51701	ID=evm.TU.scaffold1742.4;Name=EVM%20prediction%20scaffold1742.4
	scaffold906	245497	250179	ID=evm.TU.scaffold906.10;Name=EVM%20prediction%20scaffold906.10
	scaffold1025	278649	289699	ID=evm.TU.scaffold1025.8;Name=EVM%20prediction%20scaffold1025.8
	scaffold20	1732359	1739099	ID=evm.TU.scaffold20.86;Name=EVM%20prediction%20scaffold20.86
	scaffold2	1070330	1072465	ID=evm.TU.scaffold2.46;Name=EVM%20prediction%20scaffold2.46
	scaffold1071	3898	17508	ID=evm.TU.scaffold1071.1;Name=EVM%20prediction%20scaffold1071.1
	scaffold227	539625	540858	ID=add.evm.TU.scaffold227.9;Name=EVM%20prediction%20scaffold227.9
	scaffold30	57351	60483	ID=evm.TU.scaffold30.2;Name=EVM%20prediction%20scaffold30.2
	scaffold175	19412	20571	ID=evm.TU.scaffold175.1;Name=EVM%20prediction%20scaffold175.1
	scaffold157	88183	91793	ID=evm.TU.scaffold157.4;Name=EVM%20prediction%20scaffold157.4
	scaffold610	757762	758994	ID=evm.TU.scaffold610.36;Name=EVM%20prediction%20scaffold610.36
	scaffold631	219402	220130	ID=evm.TU.scaffold631.10;Name=EVM%20prediction%20scaffold631.10
	scaffold1544	63892	68395	ID=evm.TU.scaffold1544.9;Name=EVM%20prediction%20scaffold1544.9
	scaffold14	760817	773415	ID=evm.TU.scaffold14.33;Name=EVM%20prediction%20scaffold14.33
	scaffold766	24144	55106	ID=evm.TU.scaffold766.2;Name=EVM%20prediction%20scaffold766.2
	scaffold486	27952	36985	ID=evm.TU.scaffold486.1;Name=EVM%20prediction%20scaffold486.1
	scaffold1780	18149	20689	ID=evm.TU.scaffold1780.3;Name=EVM%20prediction%20scaffold1780.3
	scaffold360	18788	25051	ID=evm.TU.scaffold360.1;Name=EVM%20prediction%20scaffold360.1
	scaffold994	201158	201751	ID=evm.TU.scaffold994.8;Name=EVM%20prediction%20scaffold994.8
	scaffold1295	68766	69446	ID=evm.TU.scaffold1295.4;Name=EVM%20prediction%20scaffold1295.4
	scaffold1002	109342	112700	ID=evm.TU.scaffold1002.9;Name=EVM%20prediction%20scaffold1002.9
	scaffold218	300175	301095	ID=evm.TU.scaffold218.22;Name=EVM%20prediction%20scaffold218.22
	scaffold1383	71886	76576	ID=evm.TU.scaffold1383.9;Name=EVM%20prediction%20scaffold1383.9
	scaffold23	644054	646203	ID=evm.TU.scaffold23.44;Name=EVM%20prediction%20scaffold23.44
	scaffold776	202264	207075	ID=evm.TU.scaffold776.10;Name=EVM%20prediction%20scaffold776.10
	scaffold268	524588	537356	ID=evm.TU.scaffold268.29;Name=EVM%20prediction%20scaffold268.29
	scaffold2494	5145	13776	ID=evm.TU.scaffold2494.1;Name=EVM%20prediction%20scaffold2494.1
	scaffold96	579442	587752	ID=evm.TU.scaffold96.31;Name=EVM%20prediction%20scaffold96.31
	scaffold226	368143	371604	ID=evm.TU.scaffold226.27;Name=EVM%20prediction%20scaffold226.27
	scaffold1397	65827	68090	ID=evm.TU.scaffold1397.8;Name=EVM%20prediction%20scaffold1397.8
	scaffold232	766088	769913	ID=evm.TU.scaffold232.34;Name=EVM%20prediction%20scaffold232.34
	scaffold486	512735	515055	ID=evm.TU.scaffold486.12;Name=EVM%20prediction%20scaffold486.12
	scaffold146	403472	404401	ID=evm.TU.scaffold146.23;Name=EVM%20prediction%20scaffold146.23
	scaffold1324	59505	62859	ID=evm.TU.scaffold1324.4;Name=EVM%20prediction%20scaffold1324.4
	scaffold393	164643	167199	ID=evm.TU.scaffold393.6;Name=EVM%20prediction%20scaffold393.6
	scaffold420	522979	527921	ID=evm.TU.scaffold420.28;Name=EVM%20prediction%20scaffold420.28
	scaffold530	358345	386030	ID=evm.TU.scaffold530.12;Name=EVM%20prediction%20scaffold530.12
	scaffold29	724190	761049	ID=evm.TU.scaffold29.27;Name=EVM%20prediction%20scaffold29.27
	scaffold10	485022	489607	ID=evm.TU.scaffold10.17;Name=EVM%20prediction%20scaffold10.17
	scaffold102	83632	85756	ID=evm.TU.scaffold102.6;Name=EVM%20prediction%20scaffold102.6
	scaffold1040	363217	365351	ID=evm.TU.scaffold1040.21;Name=EVM%20prediction%20scaffold1040.21
	scaffold1763	28170	37082	ID=evm.TU.scaffold1763.2;Name=EVM%20prediction%20scaffold1763.2
	scaffold887	139284	156684	ID=evm.TU.scaffold887.10;Name=EVM%20prediction%20scaffold887.10
	scaffold860	2714	222987	ID=evm.TU.scaffold860.1;Name=EVM%20prediction%20scaffold860.1
	scaffold376	336956	337777	ID=evm.TU.scaffold376.21;Name=EVM%20prediction%20scaffold376.21
	scaffold1542	97426	98780	ID=evm.TU.scaffold1542.5;Name=EVM%20prediction%20scaffold1542.5
	scaffold16	928363	928938	ID=evm.TU.scaffold16.38;Name=EVM%20prediction%20scaffold16.38
	scaffold454	449868	452522	ID=evm.TU.scaffold454.7;Name=EVM%20prediction%20scaffold454.7
	scaffold97	273184	296497	ID=evm.TU.scaffold97.11;Name=EVM%20prediction%20scaffold97.11
	scaffold827	283653	287117	ID=evm.TU.scaffold827.15;Name=EVM%20prediction%20scaffold827.15
	scaffold774	243862	250668	ID=evm.TU.scaffold774.15;Name=EVM%20prediction%20scaffold774.15
	scaffold2449	24351	26026	ID=evm.TU.scaffold2449.1;Name=EVM%20prediction%20scaffold2449.1
	scaffold85	1033943	1034608	ID=evm.TU.scaffold85.33;Name=EVM%20prediction%20scaffold85.33
	scaffold1771	88092	89243	ID=evm.TU.scaffold1771.4;Name=EVM%20prediction%20scaffold1771.4
	scaffold2740	28881	30713	ID=evm.TU.scaffold2740.3;Name=EVM%20prediction%20scaffold2740.3
	scaffold1205	11150	13099	ID=evm.TU.scaffold1205.2;Name=EVM%20prediction%20scaffold1205.2
	scaffold423	358576	362209	ID=evm.TU.scaffold423.19;Name=EVM%20prediction%20scaffold423.19
	scaffold2235	22389	26318	ID=evm.TU.scaffold2235.3;Name=EVM%20prediction%20scaffold2235.3
	scaffold1737	99795	101534	ID=evm.TU.scaffold1737.1;Name=EVM%20prediction%20scaffold1737.1
	scaffold249	9998	11433	ID=evm.TU.scaffold249.2;Name=EVM%20prediction%20scaffold249.2
	scaffold110	411494	419075	ID=evm.TU.scaffold110.21;Name=EVM%20prediction%20scaffold110.21
	scaffold2232	6434	35296	ID=evm.TU.scaffold2232.2;Name=EVM%20prediction%20scaffold2232.2
	scaffold1081	276118	276744	ID=evm.TU.scaffold1081.20;Name=EVM%20prediction%20scaffold1081.20
	scaffold580	294	6088	ID=evm.TU.scaffold580.1;Name=EVM%20prediction%20scaffold580.1
	scaffold2178	66598	81094	ID=evm.TU.scaffold2178.3;Name=EVM%20prediction%20scaffold2178.3
	scaffold382	437655	444612	ID=evm.TU.scaffold382.20;Name=EVM%20prediction%20scaffold382.20
	scaffold1466	69070	92453	ID=evm.TU.scaffold1466.6;Name=EVM%20prediction%20scaffold1466.6
	scaffold155	555147	556197	ID=evm.TU.scaffold155.20;Name=EVM%20prediction%20scaffold155.20
	scaffold52	816723	819583	ID=evm.TU.scaffold52.38;Name=EVM%20prediction%20scaffold52.38
	scaffold108	194774	204070	ID=evm.TU.scaffold108.11;Name=EVM%20prediction%20scaffold108.11
	scaffold15	336632	337123	ID=add.evm.TU.scaffold15.11;Name=EVM%20prediction%20scaffold15.11
	scaffold781	172951	178325	ID=evm.TU.scaffold781.11;Name=EVM%20prediction%20scaffold781.11
	scaffold2717	2030	6561	ID=evm.TU.scaffold2717.1;Name=EVM%20prediction%20scaffold2717.1
	scaffold900	20868	22346	ID=evm.TU.scaffold900.3;Name=EVM%20prediction%20scaffold900.3
	scaffold10	512929	514754	ID=evm.TU.scaffold10.19;Name=EVM%20prediction%20scaffold10.19
	scaffold433	386939	387741	ID=evm.TU.scaffold433.16;Name=EVM%20prediction%20scaffold433.16
	scaffold2302	16041	18040	ID=evm.TU.scaffold2302.2;Name=EVM%20prediction%20scaffold2302.2
	scaffold758	171434	172396	ID=add.evm.TU.scaffold758.3;Name=EVM%20prediction%20scaffold758.3
	scaffold356	349196	357232	ID=evm.TU.scaffold356.22;Name=EVM%20prediction%20scaffold356.22
	scaffold17	1366608	1367884	ID=evm.TU.scaffold17.73;Name=EVM%20prediction%20scaffold17.73
	scaffold438	96126	102716	ID=evm.TU.scaffold438.2;Name=EVM%20prediction%20scaffold438.2
	scaffold803	326401	349721	ID=evm.TU.scaffold803.15;Name=EVM%20prediction%20scaffold803.15
	scaffold1202	107003	117281	ID=evm.TU.scaffold1202.8;Name=EVM%20prediction%20scaffold1202.8
	scaffold87	779573	820766	ID=evm.TU.scaffold87.31;Name=EVM%20prediction%20scaffold87.31
	scaffold504	72424	77598	ID=evm.TU.scaffold504.4;Name=EVM%20prediction%20scaffold504.4
	scaffold996	217849	220299	ID=evm.TU.scaffold996.11;Name=EVM%20prediction%20scaffold996.11
	scaffold102	425004	428160	ID=evm.TU.scaffold102.22;Name=EVM%20prediction%20scaffold102.22
	scaffold320	476680	513043	ID=evm.TU.scaffold320.25;Name=EVM%20prediction%20scaffold320.25
	scaffold1098	53199	54820	ID=evm.TU.scaffold1098.8;Name=EVM%20prediction%20scaffold1098.8
	scaffold1208	54388	55044	ID=evm.TU.scaffold1208.4;Name=EVM%20prediction%20scaffold1208.4
	scaffold913	169055	174136	ID=evm.TU.scaffold913.2;Name=EVM%20prediction%20scaffold913.2
	scaffold166	21721	35889	ID=evm.TU.scaffold166.4;Name=EVM%20prediction%20scaffold166.4
	scaffold449	119158	132456	ID=evm.TU.scaffold449.5;Name=EVM%20prediction%20scaffold449.5
	scaffold473	74696	89829	ID=evm.TU.scaffold473.5;Name=EVM%20prediction%20scaffold473.5
	scaffold18	95936	118751	ID=evm.TU.scaffold18.2;Name=EVM%20prediction%20scaffold18.2
	scaffold2781	26587	27971	ID=evm.TU.scaffold2781.2;Name=EVM%20prediction%20scaffold2781.2
	scaffold65	548717	549370	ID=add.evm.TU.scaffold65.22;Name=EVM%20prediction%20scaffold65.22
	scaffold644	216165	224564	ID=evm.TU.scaffold644.7;Name=EVM%20prediction%20scaffold644.7
	scaffold1276	3914	4462	ID=add.evm.TU.scaffold1276.1;Name=EVM%20prediction%20scaffold1276.1
	scaffold69	1239763	1240557	ID=evm.TU.scaffold69.46;Name=EVM%20prediction%20scaffold69.46
	scaffold539	148483	179222	ID=evm.TU.scaffold539.9;Name=EVM%20prediction%20scaffold539.9
	scaffold218	148501	149886	ID=evm.TU.scaffold218.10;Name=EVM%20prediction%20scaffold218.10
	scaffold1877	3231	12068	ID=evm.TU.scaffold1877.2;Name=EVM%20prediction%20scaffold1877.2
	scaffold1274	61737	64331	ID=evm.TU.scaffold1274.3;Name=EVM%20prediction%20scaffold1274.3
	scaffold219	572164	579162	ID=evm.TU.scaffold219.28;Name=EVM%20prediction%20scaffold219.28
	scaffold40	531039	532999	ID=evm.TU.scaffold40.42;Name=EVM%20prediction%20scaffold40.42
	scaffold15	848393	852276	ID=evm.TU.scaffold15.33;Name=EVM%20prediction%20scaffold15.33
	scaffold92	510648	537551	ID=evm.TU.scaffold92.32;Name=EVM%20prediction%20scaffold92.32
	scaffold965	140742	141909	ID=evm.TU.scaffold965.3;Name=EVM%20prediction%20scaffold965.3
	scaffold256	220388	221458	ID=evm.TU.scaffold256.9;Name=EVM%20prediction%20scaffold256.9
	scaffold159	197089	203864	ID=evm.TU.scaffold159.8;Name=EVM%20prediction%20scaffold159.8
	scaffold927	168157	170055	ID=add.evm.TU.scaffold927.6;Name=EVM%20prediction%20scaffold927.6
	scaffold866	214937	216406	ID=evm.TU.scaffold866.16;Name=EVM%20prediction%20scaffold866.16
	scaffold611	364290	365165	ID=evm.TU.scaffold611.22;Name=EVM%20prediction%20scaffold611.22
	scaffold443	271206	273089	ID=evm.TU.scaffold443.12;Name=EVM%20prediction%20scaffold443.12
	scaffold220	3925	13651	ID=evm.TU.scaffold220.1;Name=EVM%20prediction%20scaffold220.1
	scaffold724	497936	503630	ID=evm.TU.scaffold724.16;Name=EVM%20prediction%20scaffold724.16
	scaffold1567	120851	125607	ID=evm.TU.scaffold1567.3;Name=EVM%20prediction%20scaffold1567.3
	scaffold1263	78235	97611	ID=evm.TU.scaffold1263.5;Name=EVM%20prediction%20scaffold1263.5
	scaffold618	291	3931	ID=evm.TU.scaffold618.1;Name=EVM%20prediction%20scaffold618.1
	scaffold1092	164230	177216	ID=evm.TU.scaffold1092.7;Name=EVM%20prediction%20scaffold1092.7
	scaffold74	1162109	1163939	ID=evm.TU.scaffold74.56;Name=EVM%20prediction%20scaffold74.56
	scaffold1175	73968	89173	ID=evm.TU.scaffold1175.4;Name=EVM%20prediction%20scaffold1175.4
	scaffold1247	52707	56883	ID=evm.TU.scaffold1247.4;Name=EVM%20prediction%20scaffold1247.4
	scaffold1492	115193	115684	ID=evm.TU.scaffold1492.11;Name=EVM%20prediction%20scaffold1492.11
	scaffold965	227367	227932	ID=evm.TU.scaffold965.10;Name=EVM%20prediction%20scaffold965.10
	scaffold2078	48557	51580	ID=evm.TU.scaffold2078.5;Name=EVM%20prediction%20scaffold2078.5
	scaffold345	87043	89212	ID=evm.TU.scaffold345.11;Name=EVM%20prediction%20scaffold345.11
	scaffold228	1470291	1472737	ID=evm.TU.scaffold228.73;Name=EVM%20prediction%20scaffold228.73
	scaffold6	1738685	1742436	ID=evm.TU.scaffold6.48;Name=EVM%20prediction%20scaffold6.48
	scaffold470	521055	534507	ID=evm.TU.scaffold470.15;Name=EVM%20prediction%20scaffold470.15
	scaffold93	52422	66207	ID=evm.TU.scaffold93.4;Name=EVM%20prediction%20scaffold93.4
	scaffold1343	148697	150613	ID=evm.TU.scaffold1343.16;Name=EVM%20prediction%20scaffold1343.16
	scaffold573	136689	140192	ID=evm.TU.scaffold573.5;Name=EVM%20prediction%20scaffold573.5
	scaffold1066	87785	92349	ID=evm.TU.scaffold1066.9;Name=EVM%20prediction%20scaffold1066.9
	scaffold995	102411	106900	ID=evm.TU.scaffold995.7;Name=EVM%20prediction%20scaffold995.7
	scaffold1596	5855	7855	ID=evm.TU.scaffold1596.2;Name=EVM%20prediction%20scaffold1596.2
	scaffold724	414793	421054	ID=evm.TU.scaffold724.12;Name=EVM%20prediction%20scaffold724.12
	scaffold258	376433	377659	ID=evm.TU.scaffold258.37;Name=EVM%20prediction%20scaffold258.37
	scaffold1865	23515	40956	ID=evm.TU.scaffold1865.1;Name=EVM%20prediction%20scaffold1865.1
	scaffold174	383748	392235	ID=evm.TU.scaffold174.22;Name=EVM%20prediction%20scaffold174.22
	scaffold656	249680	251033	ID=evm.TU.scaffold656.9;Name=EVM%20prediction%20scaffold656.9
	scaffold684	85333	90437	ID=evm.TU.scaffold684.3;Name=EVM%20prediction%20scaffold684.3
	scaffold111	238110	249454	ID=evm.TU.scaffold111.7;Name=EVM%20prediction%20scaffold111.7
	scaffold1187	231710	232591	ID=add.evm.TU.scaffold1187.6;Name=EVM%20prediction%20scaffold1187.6
	scaffold1913	96438	101933	ID=evm.TU.scaffold1913.7;Name=EVM%20prediction%20scaffold1913.7
	scaffold876	251246	262970	ID=evm.TU.scaffold876.7;Name=EVM%20prediction%20scaffold876.7
	scaffold320	133952	135055	ID=add.evm.TU.scaffold320.2;Name=EVM%20prediction%20scaffold320.2
	scaffold868	259654	260184	ID=evm.TU.scaffold868.23;Name=EVM%20prediction%20scaffold868.23
	scaffold2007	227201	229245	ID=evm.TU.scaffold2007.4;Name=EVM%20prediction%20scaffold2007.4
	scaffold34	563676	615526	ID=evm.TU.scaffold34.18;Name=EVM%20prediction%20scaffold34.18
	scaffold376	35721	39333	ID=evm.TU.scaffold376.3;Name=EVM%20prediction%20scaffold376.3
	scaffold934	189977	191434	ID=evm.TU.scaffold934.18;Name=EVM%20prediction%20scaffold934.18
	scaffold352	428512	428937	ID=evm.TU.scaffold352.17;Name=EVM%20prediction%20scaffold352.17
	scaffold501	551440	563912	ID=evm.TU.scaffold501.29;Name=EVM%20prediction%20scaffold501.29
	scaffold1056	41281	42956	ID=evm.TU.scaffold1056.14;Name=EVM%20prediction%20scaffold1056.14
	scaffold1546	51610	60004	ID=evm.TU.scaffold1546.1;Name=EVM%20prediction%20scaffold1546.1
	scaffold13	1054167	1055392	ID=evm.TU.scaffold13.60;Name=EVM%20prediction%20scaffold13.60
	scaffold52	421838	424254	ID=evm.TU.scaffold52.15;Name=EVM%20prediction%20scaffold52.15
	scaffold2542	4670	17712	ID=evm.TU.scaffold2542.1;Name=EVM%20prediction%20scaffold2542.1
	scaffold8	1107236	1119912	ID=evm.TU.scaffold8.41;Name=EVM%20prediction%20scaffold8.41
	scaffold305	436308	483130	ID=evm.TU.scaffold305.20;Name=EVM%20prediction%20scaffold305.20
	scaffold244	184416	186103	ID=evm.TU.scaffold244.7;Name=EVM%20prediction%20scaffold244.7
	scaffold30	862425	864894	ID=evm.TU.scaffold30.31;Name=EVM%20prediction%20scaffold30.31
	scaffold1768	97747	104469	ID=evm.TU.scaffold1768.9;Name=EVM%20prediction%20scaffold1768.9
	scaffold718	252651	254461	ID=evm.TU.scaffold718.35;Name=EVM%20prediction%20scaffold718.35
	scaffold1582	82677	83318	ID=evm.TU.scaffold1582.8;Name=EVM%20prediction%20scaffold1582.8
	scaffold84	725916	726789	ID=add.evm.TU.scaffold84.17;Name=EVM%20prediction%20scaffold84.17
	scaffold71	399549	401399	ID=evm.TU.scaffold71.20;Name=EVM%20prediction%20scaffold71.20
	scaffold2251	63899	66015	ID=evm.TU.scaffold2251.3;Name=EVM%20prediction%20scaffold2251.3
	scaffold1276	124673	125473	ID=evm.TU.scaffold1276.6;Name=EVM%20prediction%20scaffold1276.6
	scaffold326	360289	385949	ID=evm.TU.scaffold326.19;Name=EVM%20prediction%20scaffold326.19
	scaffold353	78662	82763	ID=evm.TU.scaffold353.7;Name=EVM%20prediction%20scaffold353.7
	scaffold110	158818	161774	ID=evm.TU.scaffold110.11;Name=EVM%20prediction%20scaffold110.11
	scaffold1762	235368	244077	ID=evm.TU.scaffold1762.11;Name=EVM%20prediction%20scaffold1762.11
	scaffold315	462827	513595	ID=evm.TU.scaffold315.24;Name=EVM%20prediction%20scaffold315.24
	scaffold1798	187713	191932	ID=evm.TU.scaffold1798.9;Name=EVM%20prediction%20scaffold1798.9
	scaffold1133	82047	87125	ID=evm.TU.scaffold1133.2;Name=EVM%20prediction%20scaffold1133.2
	scaffold252	132169	142561	ID=evm.TU.scaffold252.3;Name=EVM%20prediction%20scaffold252.3
	scaffold234	1043313	1051517	ID=evm.TU.scaffold234.37;Name=EVM%20prediction%20scaffold234.37
	scaffold1881	38756	43669	ID=evm.TU.scaffold1881.1;Name=EVM%20prediction%20scaffold1881.1
	scaffold901	83193	83807	ID=evm.TU.scaffold901.2;Name=EVM%20prediction%20scaffold901.2
	scaffold237	517067	517663	ID=evm.TU.scaffold237.25;Name=EVM%20prediction%20scaffold237.25
	scaffold162	61395	62024	ID=evm.TU.scaffold162.5;Name=EVM%20prediction%20scaffold162.5
	scaffold528	219308	223344	ID=evm.TU.scaffold528.10;Name=EVM%20prediction%20scaffold528.10
	scaffold1043	19597	27325	ID=evm.TU.scaffold1043.1;Name=EVM%20prediction%20scaffold1043.1
	scaffold632	72035	74742	ID=evm.TU.scaffold632.5;Name=EVM%20prediction%20scaffold632.5
	scaffold1480	110765	116667	ID=evm.TU.scaffold1480.4;Name=EVM%20prediction%20scaffold1480.4
	scaffold142	369923	370850	ID=evm.TU.scaffold142.15;Name=EVM%20prediction%20scaffold142.15
	scaffold84	492399	497152	ID=evm.TU.scaffold84.29;Name=EVM%20prediction%20scaffold84.29
	scaffold556	361018	362640	ID=evm.TU.scaffold556.15;Name=EVM%20prediction%20scaffold556.15
	scaffold538	636646	637290	ID=evm.TU.scaffold538.21;Name=EVM%20prediction%20scaffold538.21
	scaffold420	229218	240453	ID=evm.TU.scaffold420.11;Name=EVM%20prediction%20scaffold420.11
	scaffold727	227569	228927	ID=evm.TU.scaffold727.9;Name=EVM%20prediction%20scaffold727.9
	scaffold471	461370	463331	ID=evm.TU.scaffold471.10;Name=EVM%20prediction%20scaffold471.10
	scaffold284	417697	419771	ID=evm.TU.scaffold284.24;Name=EVM%20prediction%20scaffold284.24
	scaffold2041	140787	141518	ID=evm.TU.scaffold2041.6;Name=EVM%20prediction%20scaffold2041.6
	scaffold938	77447	78103	ID=evm.TU.scaffold938.3;Name=EVM%20prediction%20scaffold938.3
	scaffold2397	113470	122479	ID=evm.TU.scaffold2397.8;Name=EVM%20prediction%20scaffold2397.8
	scaffold5	1106254	1111851	ID=evm.TU.scaffold5.60;Name=EVM%20prediction%20scaffold5.60
	scaffold170	442158	454871	ID=evm.TU.scaffold170.15;Name=EVM%20prediction%20scaffold170.15
	scaffold759	482078	489619	ID=evm.TU.scaffold759.24;Name=EVM%20prediction%20scaffold759.24
	scaffold579	736326	737567	ID=add.evm.TU.scaffold579.22;Name=EVM%20prediction%20scaffold579.22
	scaffold214	122623	124831	ID=evm.TU.scaffold214.6;Name=EVM%20prediction%20scaffold214.6
	scaffold2567	36419	45183	ID=evm.TU.scaffold2567.4;Name=EVM%20prediction%20scaffold2567.4
	scaffold258	464264	465809	ID=evm.TU.scaffold258.42;Name=EVM%20prediction%20scaffold258.42
	scaffold266	296357	300630	ID=evm.TU.scaffold266.14;Name=EVM%20prediction%20scaffold266.14
	scaffold95	350490	351272	ID=evm.TU.scaffold95.13;Name=EVM%20prediction%20scaffold95.13
	scaffold1678	117921	119680	ID=evm.TU.scaffold1678.6;Name=EVM%20prediction%20scaffold1678.6
	scaffold1373	111261	112408	ID=evm.TU.scaffold1373.7;Name=EVM%20prediction%20scaffold1373.7
	scaffold630	372518	375169	ID=evm.TU.scaffold630.28;Name=EVM%20prediction%20scaffold630.28
	scaffold2825	24864	30025	ID=evm.TU.scaffold2825.2;Name=EVM%20prediction%20scaffold2825.2
	scaffold57	855917	877700	ID=evm.TU.scaffold57.32;Name=EVM%20prediction%20scaffold57.32
	scaffold427	269880	271009	ID=evm.TU.scaffold427.17;Name=EVM%20prediction%20scaffold427.17
	scaffold31	807671	816550	ID=evm.TU.scaffold31.49;Name=EVM%20prediction%20scaffold31.49
	scaffold741	426082	444619	ID=evm.TU.scaffold741.20;Name=EVM%20prediction%20scaffold741.20
	scaffold1304	55602	58763	ID=evm.TU.scaffold1304.4;Name=EVM%20prediction%20scaffold1304.4
	scaffold1070	157307	162867	ID=evm.TU.scaffold1070.10;Name=EVM%20prediction%20scaffold1070.10
	scaffold1830	4678	5741	ID=evm.TU.scaffold1830.2;Name=EVM%20prediction%20scaffold1830.2
	scaffold1740	67184	93038	ID=evm.TU.scaffold1740.4;Name=EVM%20prediction%20scaffold1740.4
	scaffold171	476098	476910	ID=evm.TU.scaffold171.26;Name=EVM%20prediction%20scaffold171.26
	scaffold161	376689	379035	ID=evm.TU.scaffold161.25;Name=EVM%20prediction%20scaffold161.25
	scaffold1241	160047	164236	ID=evm.TU.scaffold1241.6;Name=EVM%20prediction%20scaffold1241.6
	scaffold687	149276	158314	ID=evm.TU.scaffold687.7;Name=EVM%20prediction%20scaffold687.7
	scaffold984	75562	79731	ID=evm.TU.scaffold984.4;Name=EVM%20prediction%20scaffold984.4
	scaffold1513	561	23015	ID=evm.TU.scaffold1513.1;Name=EVM%20prediction%20scaffold1513.1
	scaffold789	410619	416809	ID=evm.TU.scaffold789.26;Name=EVM%20prediction%20scaffold789.26
	scaffold1172	51183	54161	ID=evm.TU.scaffold1172.2;Name=EVM%20prediction%20scaffold1172.2
	scaffold685	110355	115580	ID=evm.TU.scaffold685.5;Name=EVM%20prediction%20scaffold685.5
	scaffold547	366848	368908	ID=evm.TU.scaffold547.26;Name=EVM%20prediction%20scaffold547.26
	scaffold168	41946	42326	ID=add.evm.TU.scaffold168.5;Name=EVM%20prediction%20scaffold168.5
	scaffold357	134641	154037	ID=evm.TU.scaffold357.12;Name=EVM%20prediction%20scaffold357.12
	scaffold74	705457	706236	ID=evm.TU.scaffold74.36;Name=EVM%20prediction%20scaffold74.36
	scaffold75	382902	385881	ID=evm.TU.scaffold75.18;Name=EVM%20prediction%20scaffold75.18
	scaffold444	501559	506811	ID=evm.TU.scaffold444.21;Name=EVM%20prediction%20scaffold444.21
	scaffold669	7608	21736	ID=evm.TU.scaffold669.1;Name=EVM%20prediction%20scaffold669.1
	scaffold55	336286	341700	ID=evm.TU.scaffold55.7;Name=EVM%20prediction%20scaffold55.7
	scaffold1493	32595	36095	ID=evm.TU.scaffold1493.4;Name=EVM%20prediction%20scaffold1493.4
	scaffold2085	52018	58049	ID=evm.TU.scaffold2085.4;Name=EVM%20prediction%20scaffold2085.4
	scaffold666	244047	244820	ID=evm.TU.scaffold666.15;Name=EVM%20prediction%20scaffold666.15
	scaffold22	933241	934413	ID=evm.TU.scaffold22.31;Name=EVM%20prediction%20scaffold22.31
	scaffold94	226786	227568	ID=evm.TU.scaffold94.30;Name=EVM%20prediction%20scaffold94.30
	scaffold629	310402	330595	ID=evm.TU.scaffold629.14;Name=EVM%20prediction%20scaffold629.14
	scaffold1090	169347	172730	ID=evm.TU.scaffold1090.8;Name=EVM%20prediction%20scaffold1090.8
	scaffold249	655897	656571	ID=evm.TU.scaffold249.40;Name=EVM%20prediction%20scaffold249.40
	scaffold176	527730	530129	ID=evm.TU.scaffold176.27;Name=EVM%20prediction%20scaffold176.27
	scaffold1872	43991	44437	ID=evm.TU.scaffold1872.9;Name=EVM%20prediction%20scaffold1872.9
	scaffold23	817352	839515	ID=evm.TU.scaffold23.54;Name=EVM%20prediction%20scaffold23.54
	scaffold1173	16612	20407	ID=evm.TU.scaffold1173.2;Name=EVM%20prediction%20scaffold1173.2
	scaffold927	77506	81399	ID=evm.TU.scaffold927.11;Name=EVM%20prediction%20scaffold927.11
	scaffold639	84437	85490	ID=evm.TU.scaffold639.10;Name=EVM%20prediction%20scaffold639.10
	scaffold1555	7212	8120	ID=evm.TU.scaffold1555.3;Name=EVM%20prediction%20scaffold1555.3
	scaffold709	100989	112179	ID=evm.TU.scaffold709.6;Name=EVM%20prediction%20scaffold709.6
	scaffold86	410772	415081	ID=evm.TU.scaffold86.16;Name=EVM%20prediction%20scaffold86.16
	scaffold435	457555	461375	ID=evm.TU.scaffold435.36;Name=EVM%20prediction%20scaffold435.36
	scaffold1366	166127	167321	ID=evm.TU.scaffold1366.10;Name=EVM%20prediction%20scaffold1366.10
	scaffold1273	260310	268055	ID=evm.TU.scaffold1273.13;Name=EVM%20prediction%20scaffold1273.13
	scaffold201	227896	229953	ID=evm.TU.scaffold201.11;Name=EVM%20prediction%20scaffold201.11
	scaffold1194	136530	142153	ID=evm.TU.scaffold1194.9;Name=EVM%20prediction%20scaffold1194.9
	scaffold745	76699	77700	ID=evm.TU.scaffold745.8;Name=EVM%20prediction%20scaffold745.8
	scaffold1327	12719	20530	ID=evm.TU.scaffold1327.1;Name=EVM%20prediction%20scaffold1327.1
	scaffold519	694685	713307	ID=evm.TU.scaffold519.26;Name=EVM%20prediction%20scaffold519.26
	scaffold295	45324	49632	ID=evm.TU.scaffold295.5;Name=EVM%20prediction%20scaffold295.5
	scaffold520	214658	234751	ID=evm.TU.scaffold520.7;Name=EVM%20prediction%20scaffold520.7
	scaffold694	70286	71686	ID=evm.TU.scaffold694.3;Name=EVM%20prediction%20scaffold694.3
	scaffold1376	150634	152327	ID=evm.TU.scaffold1376.9;Name=EVM%20prediction%20scaffold1376.9
	scaffold364	280367	281275	ID=evm.TU.scaffold364.18;Name=EVM%20prediction%20scaffold364.18
	scaffold73	279599	280123	ID=evm.TU.scaffold73.11;Name=EVM%20prediction%20scaffold73.11
	scaffold801	46117	52309	ID=evm.TU.scaffold801.3;Name=EVM%20prediction%20scaffold801.3
	scaffold1086	174726	176364	ID=evm.TU.scaffold1086.12;Name=EVM%20prediction%20scaffold1086.12
	scaffold1291	31393	32163	ID=evm.TU.scaffold1291.3;Name=EVM%20prediction%20scaffold1291.3
	scaffold340	463566	483731	ID=evm.TU.scaffold340.27;Name=EVM%20prediction%20scaffold340.27
	scaffold187	55184	63949	ID=evm.TU.scaffold187.5;Name=EVM%20prediction%20scaffold187.5
	scaffold360	399696	401960	ID=evm.TU.scaffold360.27;Name=EVM%20prediction%20scaffold360.27
	scaffold1220	272909	279780	ID=evm.TU.scaffold1220.6;Name=EVM%20prediction%20scaffold1220.6
	scaffold871	59774	61961	ID=evm.TU.scaffold871.5;Name=EVM%20prediction%20scaffold871.5
	scaffold120	281836	287004	ID=evm.TU.scaffold120.12;Name=EVM%20prediction%20scaffold120.12
	scaffold527	314943	315439	ID=add.evm.TU.scaffold527.16;Name=EVM%20prediction%20scaffold527.16
	scaffold2409	19625	23787	ID=evm.TU.scaffold2409.3;Name=EVM%20prediction%20scaffold2409.3
	scaffold593	10685	12898	ID=evm.TU.scaffold593.2;Name=EVM%20prediction%20scaffold593.2
	scaffold381	372326	377046	ID=evm.TU.scaffold381.17;Name=EVM%20prediction%20scaffold381.17
	scaffold165	514992	515903	ID=evm.TU.scaffold165.21;Name=EVM%20prediction%20scaffold165.21
	scaffold2398	23526	25647	ID=evm.TU.scaffold2398.1;Name=EVM%20prediction%20scaffold2398.1
	scaffold972	105280	107634	ID=evm.TU.scaffold972.11;Name=EVM%20prediction%20scaffold972.11
	scaffold1775	88120	90921	ID=evm.TU.scaffold1775.5;Name=EVM%20prediction%20scaffold1775.5
	scaffold1010	175236	177790	ID=evm.TU.scaffold1010.14;Name=EVM%20prediction%20scaffold1010.14
	scaffold456	8184	14820	ID=evm.TU.scaffold456.2;Name=EVM%20prediction%20scaffold456.2
	scaffold399	431493	448938	ID=evm.TU.scaffold399.20;Name=EVM%20prediction%20scaffold399.20
	scaffold795	235807	236343	ID=evm.TU.scaffold795.17;Name=EVM%20prediction%20scaffold795.17
	scaffold725	127176	127775	ID=evm.TU.scaffold725.9;Name=EVM%20prediction%20scaffold725.9
	scaffold1496	32614	46059	ID=evm.TU.scaffold1496.3;Name=EVM%20prediction%20scaffold1496.3
	scaffold725	59183	60280	ID=evm.TU.scaffold725.2;Name=EVM%20prediction%20scaffold725.2
	scaffold601	278972	281785	ID=evm.TU.scaffold601.10;Name=EVM%20prediction%20scaffold601.10
	scaffold43	812303	840821	ID=evm.TU.scaffold43.47;Name=EVM%20prediction%20scaffold43.47
	scaffold1497	264339	268342	ID=evm.TU.scaffold1497.8;Name=EVM%20prediction%20scaffold1497.8
	scaffold230	89566	90228	ID=evm.TU.scaffold230.8;Name=EVM%20prediction%20scaffold230.8
	scaffold507	290228	298034	ID=evm.TU.scaffold507.7;Name=EVM%20prediction%20scaffold507.7
	scaffold464	86459	91179	ID=evm.TU.scaffold464.7;Name=EVM%20prediction%20scaffold464.7
	scaffold241	186916	189541	ID=evm.TU.scaffold241.8;Name=EVM%20prediction%20scaffold241.8
	scaffold25	997943	999207	ID=evm.TU.scaffold25.50;Name=EVM%20prediction%20scaffold25.50
	scaffold1523	40838	46019	ID=evm.TU.scaffold1523.4;Name=EVM%20prediction%20scaffold1523.4
	scaffold450	257567	259879	ID=evm.TU.scaffold450.17;Name=EVM%20prediction%20scaffold450.17
	scaffold1029	24355	25005	ID=add.evm.TU.scaffold1029.4;Name=EVM%20prediction%20scaffold1029.4
	scaffold362	324612	327006	ID=evm.TU.scaffold362.16;Name=EVM%20prediction%20scaffold362.16
	scaffold126	199256	201771	ID=evm.TU.scaffold126.11;Name=EVM%20prediction%20scaffold126.11
	scaffold420	342804	348701	ID=evm.TU.scaffold420.18;Name=EVM%20prediction%20scaffold420.18
	scaffold182	488228	504480	ID=evm.TU.scaffold182.16;Name=EVM%20prediction%20scaffold182.16
	scaffold2159	123822	126083	ID=evm.TU.scaffold2159.12;Name=EVM%20prediction%20scaffold2159.12
	scaffold113	1123922	1125493	ID=evm.TU.scaffold113.52;Name=EVM%20prediction%20scaffold113.52
	scaffold1673	100085	100891	ID=add.evm.TU.scaffold1673.4;Name=EVM%20prediction%20scaffold1673.4
	scaffold2477	54253	55103	ID=evm.TU.scaffold2477.6;Name=EVM%20prediction%20scaffold2477.6
	scaffold497	292911	294185	ID=add.evm.TU.scaffold497.15;Name=EVM%20prediction%20scaffold497.15
	scaffold863	385328	389816	ID=evm.TU.scaffold863.17;Name=EVM%20prediction%20scaffold863.17
	scaffold429	348	18666	ID=evm.TU.scaffold429.1;Name=EVM%20prediction%20scaffold429.1
	scaffold901	287748	296623	ID=evm.TU.scaffold901.10;Name=EVM%20prediction%20scaffold901.10
	scaffold117	104482	115919	ID=evm.TU.scaffold117.8;Name=EVM%20prediction%20scaffold117.8
	scaffold2581	2768	3400	ID=evm.TU.scaffold2581.3;Name=EVM%20prediction%20scaffold2581.3
	scaffold1854	65525	86025	ID=evm.TU.scaffold1854.2;Name=EVM%20prediction%20scaffold1854.2
	scaffold312	503437	505835	ID=evm.TU.scaffold312.20;Name=EVM%20prediction%20scaffold312.20
	scaffold255	512105	548312	ID=evm.TU.scaffold255.33;Name=EVM%20prediction%20scaffold255.33
	scaffold649	11587	13730	ID=evm.TU.scaffold649.1;Name=EVM%20prediction%20scaffold649.1
	scaffold301	516789	560438	ID=evm.TU.scaffold301.19;Name=EVM%20prediction%20scaffold301.19
	scaffold1210	220649	223097	ID=evm.TU.scaffold1210.9;Name=EVM%20prediction%20scaffold1210.9
	scaffold844	523751	525136	ID=evm.TU.scaffold844.31;Name=EVM%20prediction%20scaffold844.31
	scaffold2890	30281	31336	ID=evm.TU.scaffold2890.3;Name=EVM%20prediction%20scaffold2890.3
	scaffold524	235635	240514	ID=evm.TU.scaffold524.8;Name=EVM%20prediction%20scaffold524.8
	scaffold80	426898	468799	ID=evm.TU.scaffold80.22;Name=EVM%20prediction%20scaffold80.22
	scaffold31	611004	614932	ID=evm.TU.scaffold31.40;Name=EVM%20prediction%20scaffold31.40
	scaffold924	161226	162131	ID=evm.TU.scaffold924.6;Name=EVM%20prediction%20scaffold924.6
	scaffold422	92678	101973	ID=evm.TU.scaffold422.8;Name=EVM%20prediction%20scaffold422.8
	scaffold513	349431	375902	ID=evm.TU.scaffold513.15;Name=EVM%20prediction%20scaffold513.15
	scaffold2223	87741	90365	ID=evm.TU.scaffold2223.7;Name=EVM%20prediction%20scaffold2223.7
	scaffold889	377241	386720	ID=evm.TU.scaffold889.24;Name=EVM%20prediction%20scaffold889.24
	scaffold821	393434	394483	ID=evm.TU.scaffold821.15;Name=EVM%20prediction%20scaffold821.15
	scaffold542	82465	91283	ID=evm.TU.scaffold542.7;Name=EVM%20prediction%20scaffold542.7
	scaffold1805	74662	93596	ID=evm.TU.scaffold1805.3;Name=EVM%20prediction%20scaffold1805.3
	scaffold1338	149898	153765	ID=evm.TU.scaffold1338.8;Name=EVM%20prediction%20scaffold1338.8
	scaffold5	632853	636551	ID=evm.TU.scaffold5.35;Name=EVM%20prediction%20scaffold5.35
	scaffold412	355249	378674	ID=evm.TU.scaffold412.9;Name=EVM%20prediction%20scaffold412.9
	scaffold743	78838	82162	ID=evm.TU.scaffold743.5;Name=EVM%20prediction%20scaffold743.5
	scaffold142	608435	610472	ID=evm.TU.scaffold142.22;Name=EVM%20prediction%20scaffold142.22
	scaffold23	290268	291512	ID=evm.TU.scaffold23.15;Name=EVM%20prediction%20scaffold23.15
	scaffold338	111109	124449	ID=evm.TU.scaffold338.10;Name=EVM%20prediction%20scaffold338.10
	scaffold204	11815	15785	ID=evm.TU.scaffold204.1;Name=EVM%20prediction%20scaffold204.1
	scaffold1536	17068	22753	ID=evm.TU.scaffold1536.4;Name=EVM%20prediction%20scaffold1536.4
	scaffold223	893306	915151	ID=evm.TU.scaffold223.46;Name=EVM%20prediction%20scaffold223.46
	scaffold288	620155	631854	ID=evm.TU.scaffold288.33;Name=EVM%20prediction%20scaffold288.33
	scaffold2290	51593	54519	ID=evm.TU.scaffold2290.5;Name=EVM%20prediction%20scaffold2290.5
	scaffold372	218397	220178	ID=add.evm.TU.scaffold372.1;Name=EVM%20prediction%20scaffold372.1
	scaffold166	632001	638618	ID=evm.TU.scaffold166.47;Name=EVM%20prediction%20scaffold166.47
	scaffold163	308008	311214	ID=evm.TU.scaffold163.16;Name=EVM%20prediction%20scaffold163.16
	scaffold111	407397	445739	ID=evm.TU.scaffold111.11;Name=EVM%20prediction%20scaffold111.11
	scaffold854	231531	235621	ID=evm.TU.scaffold854.19;Name=EVM%20prediction%20scaffold854.19
	scaffold1055	121828	123147	ID=evm.TU.scaffold1055.8;Name=EVM%20prediction%20scaffold1055.8
	scaffold1151	84456	92922	ID=evm.TU.scaffold1151.6;Name=EVM%20prediction%20scaffold1151.6
	scaffold620	257795	284143	ID=evm.TU.scaffold620.12;Name=EVM%20prediction%20scaffold620.12
	scaffold1960	20954	25245	ID=evm.TU.scaffold1960.5;Name=EVM%20prediction%20scaffold1960.5
	scaffold11	415754	433812	ID=evm.TU.scaffold11.19;Name=EVM%20prediction%20scaffold11.19
	scaffold1056	91229	99352	ID=evm.TU.scaffold1056.5;Name=EVM%20prediction%20scaffold1056.5
	scaffold781	407139	410004	ID=evm.TU.scaffold781.21;Name=EVM%20prediction%20scaffold781.21
	scaffold408	384269	386007	ID=evm.TU.scaffold408.25;Name=EVM%20prediction%20scaffold408.25
	scaffold894	288569	300101	ID=evm.TU.scaffold894.5;Name=EVM%20prediction%20scaffold894.5
	scaffold1781	8714	27674	ID=evm.TU.scaffold1781.1;Name=EVM%20prediction%20scaffold1781.1
	scaffold254	370554	372057	ID=evm.TU.scaffold254.11;Name=EVM%20prediction%20scaffold254.11
	scaffold3043	7292	9760	ID=evm.TU.scaffold3043.1;Name=EVM%20prediction%20scaffold3043.1
	scaffold16	579183	582941	ID=evm.TU.scaffold16.25;Name=EVM%20prediction%20scaffold16.25
	scaffold2024	4693	28910	ID=evm.TU.scaffold2024.2;Name=EVM%20prediction%20scaffold2024.2
	scaffold873	379456	381543	ID=evm.TU.scaffold873.13;Name=EVM%20prediction%20scaffold873.13
	scaffold930	60882	68714	ID=evm.TU.scaffold930.3;Name=EVM%20prediction%20scaffold930.3
	scaffold1675	46008	48128	ID=evm.TU.scaffold1675.4;Name=EVM%20prediction%20scaffold1675.4
	scaffold1418	31727	36186	ID=evm.TU.scaffold1418.2;Name=EVM%20prediction%20scaffold1418.2
	scaffold67	96906	102366	ID=evm.TU.scaffold67.6;Name=EVM%20prediction%20scaffold67.6
	scaffold539	16862	19757	ID=evm.TU.scaffold539.2;Name=EVM%20prediction%20scaffold539.2
	scaffold312	910052	929829	ID=evm.TU.scaffold312.39;Name=EVM%20prediction%20scaffold312.39
	scaffold482	364433	374303	ID=evm.TU.scaffold482.16;Name=EVM%20prediction%20scaffold482.16
	scaffold270	1149997	1151802	ID=evm.TU.scaffold270.61;Name=EVM%20prediction%20scaffold270.61
	scaffold652	160194	166021	ID=evm.TU.scaffold652.7;Name=EVM%20prediction%20scaffold652.7
	scaffold436	537364	550822	ID=evm.TU.scaffold436.32;Name=EVM%20prediction%20scaffold436.32
	scaffold74	749657	759215	ID=evm.TU.scaffold74.41;Name=EVM%20prediction%20scaffold74.41
	scaffold883	237514	249137	ID=evm.TU.scaffold883.16;Name=EVM%20prediction%20scaffold883.16
	scaffold357	476539	483435	ID=evm.TU.scaffold357.32;Name=EVM%20prediction%20scaffold357.32
	scaffold2779	43593	44893	ID=evm.TU.scaffold2779.7;Name=EVM%20prediction%20scaffold2779.7
	scaffold1372	134677	136782	ID=evm.TU.scaffold1372.6;Name=EVM%20prediction%20scaffold1372.6
	scaffold429	388379	390045	ID=evm.TU.scaffold429.18;Name=EVM%20prediction%20scaffold429.18
	scaffold1904	36105	64507	ID=evm.TU.scaffold1904.1;Name=EVM%20prediction%20scaffold1904.1
	scaffold117	202500	234290	ID=evm.TU.scaffold117.16;Name=EVM%20prediction%20scaffold117.16
	scaffold483	266617	268125	ID=evm.TU.scaffold483.10;Name=EVM%20prediction%20scaffold483.10
	scaffold1127	51069	58517	ID=evm.TU.scaffold1127.4;Name=EVM%20prediction%20scaffold1127.4
	scaffold374	92343	104625	ID=evm.TU.scaffold374.4;Name=EVM%20prediction%20scaffold374.4
	scaffold111	620994	630827	ID=evm.TU.scaffold111.23;Name=EVM%20prediction%20scaffold111.23
	scaffold305	418435	419666	ID=evm.TU.scaffold305.19;Name=EVM%20prediction%20scaffold305.19
	scaffold1640	114741	115453	ID=evm.TU.scaffold1640.3;Name=EVM%20prediction%20scaffold1640.3
	scaffold1076	101214	104356	ID=evm.TU.scaffold1076.10;Name=EVM%20prediction%20scaffold1076.10
	scaffold101	674634	693874	ID=evm.TU.scaffold101.38;Name=EVM%20prediction%20scaffold101.38
	scaffold853	640909	642314	ID=evm.TU.scaffold853.27;Name=EVM%20prediction%20scaffold853.27
	scaffold1453	52721	55628	ID=evm.TU.scaffold1453.4;Name=EVM%20prediction%20scaffold1453.4
	scaffold1115	146806	160624	ID=evm.TU.scaffold1115.13;Name=EVM%20prediction%20scaffold1115.13
	scaffold442	90943	98642	ID=evm.TU.scaffold442.2;Name=EVM%20prediction%20scaffold442.2
	scaffold156	350082	357765	ID=evm.TU.scaffold156.18;Name=EVM%20prediction%20scaffold156.18
	scaffold814	231235	258128	ID=evm.TU.scaffold814.12;Name=EVM%20prediction%20scaffold814.12
	scaffold676	324904	326311	ID=evm.TU.scaffold676.12;Name=EVM%20prediction%20scaffold676.12
	scaffold363	73055	82316	ID=evm.TU.scaffold363.6;Name=EVM%20prediction%20scaffold363.6
	scaffold1605	21972	27125	ID=evm.TU.scaffold1605.3;Name=EVM%20prediction%20scaffold1605.3
	scaffold107	209391	214462	ID=evm.TU.scaffold107.9;Name=EVM%20prediction%20scaffold107.9
	scaffold224	776025	783009	ID=evm.TU.scaffold224.44;Name=EVM%20prediction%20scaffold224.44
	scaffold1786	53575	54471	ID=evm.TU.scaffold1786.5;Name=EVM%20prediction%20scaffold1786.5
	scaffold63	572509	576071	ID=evm.TU.scaffold63.40;Name=EVM%20prediction%20scaffold63.40
	scaffold403	408678	411553	ID=evm.TU.scaffold403.20;Name=EVM%20prediction%20scaffold403.20
	scaffold2305	2609	22914	ID=evm.TU.scaffold2305.1;Name=EVM%20prediction%20scaffold2305.1
	scaffold35	278548	278934	ID=add.evm.TU.scaffold35.5;Name=EVM%20prediction%20scaffold35.5
	scaffold350	30032	30891	ID=evm.TU.scaffold350.3;Name=EVM%20prediction%20scaffold350.3
	scaffold891	206148	207747	ID=evm.TU.scaffold891.7;Name=EVM%20prediction%20scaffold891.7
	scaffold52	559396	562632	ID=evm.TU.scaffold52.22;Name=EVM%20prediction%20scaffold52.22
	scaffold1018	186635	187540	ID=evm.TU.scaffold1018.7;Name=EVM%20prediction%20scaffold1018.7
	scaffold108	798378	799646	ID=evm.TU.scaffold108.44;Name=EVM%20prediction%20scaffold108.44
	scaffold1297	27412	31866	ID=evm.TU.scaffold1297.5;Name=EVM%20prediction%20scaffold1297.5
	scaffold1210	51113	57045	ID=evm.TU.scaffold1210.2;Name=EVM%20prediction%20scaffold1210.2
	scaffold3	1353164	1358704	ID=evm.TU.scaffold3.58;Name=EVM%20prediction%20scaffold3.58
	scaffold63	451193	452494	ID=evm.TU.scaffold63.33;Name=EVM%20prediction%20scaffold63.33
	scaffold760	265948	283790	ID=evm.TU.scaffold760.11;Name=EVM%20prediction%20scaffold760.11
	scaffold1543	10530	13501	ID=evm.TU.scaffold1543.2;Name=EVM%20prediction%20scaffold1543.2
	scaffold160	618716	624384	ID=evm.TU.scaffold160.26;Name=EVM%20prediction%20scaffold160.26
	scaffold1330	52700	53768	ID=evm.TU.scaffold1330.7;Name=EVM%20prediction%20scaffold1330.7
	scaffold169	815640	823442	ID=evm.TU.scaffold169.49;Name=EVM%20prediction%20scaffold169.49
	scaffold134	616648	617510	ID=evm.TU.scaffold134.31;Name=EVM%20prediction%20scaffold134.31
	scaffold1803	1399	2070	ID=evm.TU.scaffold1803.1;Name=EVM%20prediction%20scaffold1803.1
	scaffold280	609310	609966	ID=evm.TU.scaffold280.27;Name=EVM%20prediction%20scaffold280.27
	scaffold1361	119360	121246	ID=evm.TU.scaffold1361.7;Name=EVM%20prediction%20scaffold1361.7
	scaffold384	179633	192494	ID=evm.TU.scaffold384.7;Name=EVM%20prediction%20scaffold384.7
	scaffold602	638716	641370	ID=evm.TU.scaffold602.29;Name=EVM%20prediction%20scaffold602.29
	scaffold1012	42200	44013	ID=evm.TU.scaffold1012.4;Name=EVM%20prediction%20scaffold1012.4
	scaffold728	507886	510031	ID=evm.TU.scaffold728.18;Name=EVM%20prediction%20scaffold728.18
	scaffold554	88053	88817	ID=evm.TU.scaffold554.5;Name=EVM%20prediction%20scaffold554.5
	scaffold32	651536	678855	ID=evm.TU.scaffold32.22;Name=EVM%20prediction%20scaffold32.22
	scaffold1858	198776	201066	ID=evm.TU.scaffold1858.8;Name=EVM%20prediction%20scaffold1858.8
	scaffold30	154264	155211	ID=add.evm.TU.scaffold30.2;Name=EVM%20prediction%20scaffold30.2
	scaffold47	742066	742698	ID=evm.TU.scaffold47.47;Name=EVM%20prediction%20scaffold47.47
	scaffold40	411215	412291	ID=evm.TU.scaffold40.33;Name=EVM%20prediction%20scaffold40.33
	scaffold1045	318087	324737	ID=evm.TU.scaffold1045.7;Name=EVM%20prediction%20scaffold1045.7
	scaffold1427	58984	67092	ID=evm.TU.scaffold1427.4;Name=EVM%20prediction%20scaffold1427.4
	scaffold267	270993	272042	ID=evm.TU.scaffold267.14;Name=EVM%20prediction%20scaffold267.14
	scaffold398	472730	475213	ID=evm.TU.scaffold398.19;Name=EVM%20prediction%20scaffold398.19
	scaffold320	599468	603582	ID=evm.TU.scaffold320.31;Name=EVM%20prediction%20scaffold320.31
	scaffold14	40138	43657	ID=add.evm.TU.scaffold14.3;Name=EVM%20prediction%20scaffold14.3
	scaffold1201	4314	7623	ID=evm.TU.scaffold1201.1;Name=EVM%20prediction%20scaffold1201.1
	scaffold2440	20331	21209	ID=evm.TU.scaffold2440.2;Name=EVM%20prediction%20scaffold2440.2
	scaffold147	331219	336389	ID=evm.TU.scaffold147.12;Name=EVM%20prediction%20scaffold147.12
	scaffold1668	222765	223636	ID=evm.TU.scaffold1668.13;Name=EVM%20prediction%20scaffold1668.13
	scaffold522	468015	484073	ID=evm.TU.scaffold522.15;Name=EVM%20prediction%20scaffold522.15
	scaffold412	405634	409138	ID=evm.TU.scaffold412.12;Name=EVM%20prediction%20scaffold412.12
	scaffold2525	12741	18822	ID=evm.TU.scaffold2525.4;Name=EVM%20prediction%20scaffold2525.4
	scaffold110	122214	126846	ID=evm.TU.scaffold110.9;Name=EVM%20prediction%20scaffold110.9
	scaffold187	298514	300554	ID=evm.TU.scaffold187.15;Name=EVM%20prediction%20scaffold187.15
	scaffold55	1188490	1198874	ID=evm.TU.scaffold55.41;Name=EVM%20prediction%20scaffold55.41
	scaffold308	345242	353037	ID=evm.TU.scaffold308.22;Name=EVM%20prediction%20scaffold308.22
	scaffold138	501313	502170	ID=evm.TU.scaffold138.31;Name=EVM%20prediction%20scaffold138.31
	scaffold750	341188	344006	ID=evm.TU.scaffold750.26;Name=EVM%20prediction%20scaffold750.26
	scaffold1849	95195	101690	ID=evm.TU.scaffold1849.10;Name=EVM%20prediction%20scaffold1849.10
	scaffold164	12503	27161	ID=evm.TU.scaffold164.1;Name=EVM%20prediction%20scaffold164.1
	scaffold547	137977	142534	ID=evm.TU.scaffold547.9;Name=EVM%20prediction%20scaffold547.9
	scaffold1268	100831	101355	ID=evm.TU.scaffold1268.5;Name=EVM%20prediction%20scaffold1268.5
	scaffold955	195898	215107	ID=evm.TU.scaffold955.11;Name=EVM%20prediction%20scaffold955.11
	scaffold361	37380	39500	ID=evm.TU.scaffold361.3;Name=EVM%20prediction%20scaffold361.3
	scaffold1547	83493	85129	ID=evm.TU.scaffold1547.4;Name=EVM%20prediction%20scaffold1547.4
	scaffold40	625336	700168	ID=evm.TU.scaffold40.48;Name=EVM%20prediction%20scaffold40.48
	scaffold271	285979	305757	ID=evm.TU.scaffold271.12;Name=EVM%20prediction%20scaffold271.12
	scaffold1798	61530	78406	ID=evm.TU.scaffold1798.5;Name=EVM%20prediction%20scaffold1798.5
	scaffold884	94707	97541	ID=evm.TU.scaffold884.4;Name=EVM%20prediction%20scaffold884.4
	scaffold133	711185	719745	ID=evm.TU.scaffold133.46;Name=EVM%20prediction%20scaffold133.46
	scaffold330	92290	99698	ID=evm.TU.scaffold330.6;Name=EVM%20prediction%20scaffold330.6
	scaffold240	397382	400288	ID=evm.TU.scaffold240.17;Name=EVM%20prediction%20scaffold240.17
	scaffold1113	97185	100156	ID=evm.TU.scaffold1113.3;Name=EVM%20prediction%20scaffold1113.3
	scaffold398	45200	55326	ID=evm.TU.scaffold398.4;Name=EVM%20prediction%20scaffold398.4
	scaffold880	78817	87963	ID=evm.TU.scaffold880.4;Name=EVM%20prediction%20scaffold880.4
	scaffold429	128986	143677	ID=evm.TU.scaffold429.7;Name=EVM%20prediction%20scaffold429.7
	scaffold910	1012	6929	ID=evm.TU.scaffold910.1;Name=EVM%20prediction%20scaffold910.1
	scaffold906	132069	157265	ID=evm.TU.scaffold906.7;Name=EVM%20prediction%20scaffold906.7
	scaffold1446	146646	153417	ID=evm.TU.scaffold1446.7;Name=EVM%20prediction%20scaffold1446.7
	scaffold98	361130	362040	ID=evm.TU.scaffold98.15;Name=EVM%20prediction%20scaffold98.15
	scaffold1532	178962	183319	ID=evm.TU.scaffold1532.15;Name=EVM%20prediction%20scaffold1532.15
	scaffold169	892856	894397	ID=evm.TU.scaffold169.51;Name=EVM%20prediction%20scaffold169.51
	scaffold749	334526	386166	ID=evm.TU.scaffold749.17;Name=EVM%20prediction%20scaffold749.17
	scaffold1626	69699	71068	ID=evm.TU.scaffold1626.2;Name=EVM%20prediction%20scaffold1626.2
	scaffold833	207228	209337	ID=evm.TU.scaffold833.10;Name=EVM%20prediction%20scaffold833.10
	scaffold1543	258726	263356	ID=evm.TU.scaffold1543.17;Name=EVM%20prediction%20scaffold1543.17
	scaffold947	308206	320673	ID=evm.TU.scaffold947.13;Name=EVM%20prediction%20scaffold947.13
	scaffold17	1127982	1133756	ID=evm.TU.scaffold17.44;Name=EVM%20prediction%20scaffold17.44
	scaffold828	115114	118688	ID=evm.TU.scaffold828.18;Name=EVM%20prediction%20scaffold828.18
	scaffold383	165032	166549	ID=add.evm.TU.scaffold383.9;Name=EVM%20prediction%20scaffold383.9
	scaffold1650	73080	75686	ID=evm.TU.scaffold1650.9;Name=EVM%20prediction%20scaffold1650.9
	scaffold2482	57799	59367	ID=add.evm.TU.scaffold2482.10;Name=EVM%20prediction%20scaffold2482.10
	scaffold1237	41158	52235	ID=evm.TU.scaffold1237.3;Name=EVM%20prediction%20scaffold1237.3
	scaffold99	944503	951665	ID=evm.TU.scaffold99.35;Name=EVM%20prediction%20scaffold99.35
	scaffold278	237549	238088	ID=evm.TU.scaffold278.10;Name=EVM%20prediction%20scaffold278.10
	scaffold972	343995	345112	ID=evm.TU.scaffold972.36;Name=EVM%20prediction%20scaffold972.36
	scaffold4	282348	288659	ID=evm.TU.scaffold4.21;Name=EVM%20prediction%20scaffold4.21
	scaffold2685	23542	26890	ID=evm.TU.scaffold2685.2;Name=EVM%20prediction%20scaffold2685.2
	scaffold39	613524	615035	ID=evm.TU.scaffold39.43;Name=EVM%20prediction%20scaffold39.43
	scaffold15	351180	352556	ID=evm.TU.scaffold15.13;Name=EVM%20prediction%20scaffold15.13
	scaffold1467	35550	39691	ID=evm.TU.scaffold1467.1;Name=EVM%20prediction%20scaffold1467.1
	scaffold2484	6069	15474	ID=evm.TU.scaffold2484.2;Name=EVM%20prediction%20scaffold2484.2
	scaffold343	753621	754508	ID=evm.TU.scaffold343.29;Name=EVM%20prediction%20scaffold343.29
	scaffold700	7636	12799	ID=evm.TU.scaffold700.1;Name=EVM%20prediction%20scaffold700.1
	scaffold168	86180	89681	ID=evm.TU.scaffold168.11;Name=EVM%20prediction%20scaffold168.11
	scaffold149	352119	356833	ID=evm.TU.scaffold149.20;Name=EVM%20prediction%20scaffold149.20
	scaffold72	752048	753037	ID=evm.TU.scaffold72.31;Name=EVM%20prediction%20scaffold72.31
	scaffold279	394235	436044	ID=evm.TU.scaffold279.16;Name=EVM%20prediction%20scaffold279.16
	scaffold455	81556	86199	ID=evm.TU.scaffold455.3;Name=EVM%20prediction%20scaffold455.3
	scaffold146	219702	224016	ID=evm.TU.scaffold146.14;Name=EVM%20prediction%20scaffold146.14
	scaffold194	327246	328034	ID=evm.TU.scaffold194.14;Name=EVM%20prediction%20scaffold194.14
	scaffold2338	43049	44209	ID=evm.TU.scaffold2338.5;Name=EVM%20prediction%20scaffold2338.5
	scaffold9	1618803	1620911	ID=evm.TU.scaffold9.69;Name=EVM%20prediction%20scaffold9.69
	scaffold910	76406	94062	ID=evm.TU.scaffold910.4;Name=EVM%20prediction%20scaffold910.4
	scaffold1354	12723	13589	ID=evm.TU.scaffold1354.1;Name=EVM%20prediction%20scaffold1354.1
	scaffold1992	39062	63989	ID=evm.TU.scaffold1992.4;Name=EVM%20prediction%20scaffold1992.4
	scaffold5	422432	427836	ID=evm.TU.scaffold5.22;Name=EVM%20prediction%20scaffold5.22
	scaffold1850	13129	15093	ID=evm.TU.scaffold1850.1;Name=EVM%20prediction%20scaffold1850.1
	scaffold1077	131665	133172	ID=evm.TU.scaffold1077.3;Name=EVM%20prediction%20scaffold1077.3
	scaffold159	548568	563011	ID=evm.TU.scaffold159.36;Name=EVM%20prediction%20scaffold159.36
	scaffold677	410794	412477	ID=evm.TU.scaffold677.20;Name=EVM%20prediction%20scaffold677.20
	scaffold251	536073	537167	ID=evm.TU.scaffold251.27;Name=EVM%20prediction%20scaffold251.27
	scaffold2088	57401	57607	ID=evm.TU.scaffold2088.7;Name=EVM%20prediction%20scaffold2088.7
	scaffold1977	46386	47519	ID=evm.TU.scaffold1977.5;Name=EVM%20prediction%20scaffold1977.5
	scaffold438	412778	413536	ID=evm.TU.scaffold438.23;Name=EVM%20prediction%20scaffold438.23
	scaffold775	111752	114397	ID=evm.TU.scaffold775.9;Name=EVM%20prediction%20scaffold775.9
	scaffold222	349179	353510	ID=evm.TU.scaffold222.10;Name=EVM%20prediction%20scaffold222.10
[truncated: 13,198 more rows]

## Sheet: Figure 1(4)
Distribution of 5 significantly expanded gene families, F stands for FREPs, R for retrovirus-related Pol polyprotein from transposon, N for NLR family CARD domain-containing protein, T for tyrosine-protein kinase receptor and Z for zinc finger
	LG02	20961473	20963859	F
	LG05	3809875	3812098	F
	LG01	79835935	79837263	F
	LG18	29146349	29161579	F
	LG02	1626655	1627554	F
	LG02	35618351	35619847	F
	LG02	1623295	1624520	F
	LG02	35519775	35521216	F
	LG02	40401474	40404465	F
	LG02	54111059	54114129	F
	LG02	47480313	47537262	F
	LG01	80162883	80165211	F
	LG22	55472652	55547598	F
	LG02	187928	193185	F
	LG03	69089932	69095341	F
	LG11	23798660	23801102	F
	LG02	52010227	52010962	F
	LG11	23641954	23648818	F
	LG22	55613379	55615306	F
	LG22	55572468	55573634	F
	LG02	1922048	1927691	F
	LG02	14803268	14804232	F
	LG02	13665798	13669076	F
	LG02	46484168	46488123	F
	LG02	16282736	16286009	F
	LG22	55070214	55072166	F
	LG02	42356020	42358996	F
	LG02	369052	371828	F
	LG02	8335337	8338928	F
	LG22	55748399	55749070	F
	LG02	37117029	37120387	F
	LG02	57150530	57153347	F
	LG02	14702363	14738726	F
	LG01	79947417	79950373	F
	LG02	57401937	57404916	F
	LG02	52139843	52141107	F
	LG10	48365737	48369435	F
	LG02	41759608	41763655	F
	LG02	37860574	37861286	F
	LG02	27848650	27852401	F
	LG02	9877116	9881106	F
	LG11	23824467	23829181	F
	LG02	14809671	14813516	F
	LG09	47330987	47335194	F
	LG02	38978932	38983185	F
	LG02	46829978	46830699	F
	LG02	57139278	57141799	F
	LG02	433308	435252	F
	LG02	9757490	9820936	F
	LG03	62918985	62921425	F
	LG02	41606357	41641974	F
	LG02	38674101	38677189	F
	LG02	39669487	39671362	F
	LG02	14475335	14476925	F
	LG02	42528782	42530702	F
	LG11	23717122	23720890	F
	LG02	2004320	2007228	F
	LG10	48458045	48460030	F
	LG02	36297517	36301141	F
	LG10	37510337	37514100	F
	LG19	20610596	20618432	F
	LG02	51483005	51483748	F
	LG02	10495838	10499154	F
	LG02	35721504	35722554	F
	LG10	40260057	40272972	F
	LG02	13712343	13716781	F
	LG02	361044	363192	F
	LG02	51337251	51338821	F
	LG02	8312762	8316343	F
	LG02	57058300	57060133	F
	LG02	59350580	59353945	F
	LG05	150065	152763	F
	LG19	14775359	14825177	F
	LG02	57271409	57274791	F
	LG10	13206900	13213658	F
	LG04	7155244	7161068	F
	LG02	2167199	2168399	F
	LG02	57304757	57306452	F
	LG06	19977371	19978212	F
	LG02	38899231	38901269	F
	LG22	55347779	55348011	F
	LG02	5850782	5851637	F
	LG02	50027	55522	F
	LG02	57499131	57502084	F
	LG02	57040088	57043321	F
	LG02	47441862	47445134	F
	LG02	57732213	57736035	F
	LG02	38380081	38388156	F
	LG19	20627540	20634724	F
	LG12	42708477	42724028	F
	LG02	56399916	56417447	F
	LG02	276894	280558	F
	LG22	55632841	55633353	F
	LG02	54091608	54096531	F
	LG02	8564730	8570939	F
	LG02	463984	467825	F
	LG02	40458066	40458755	F
	LG17	33676296	33695234	F
	LG02	27731891	27733320	F
	LG02	52015942	52088285	F
	LG02	28299111	28305834	F
	LG06	20109045	20110706	F
	LG02	28848177	28864877	F
	LG02	57324249	57325298	F
	LG02	40063815	40091335	F
	LG02	21064408	21068823	F
	LG02	5923972	5928048	F
	LG12	51489616	51496059	F
	LG02	48529118	48531580	F
	LG02	35748979	35750768	F
	LG02	20839903	20843768	F
	LG10	26838819	26840126	F
	LG02	20810004	20815975	F
	LG02	13623247	13665433	F
	LG01	77800398	77803601	F
	LG19	20699355	20701197	F
	LG02	2197752	2198874	F
	LG02	20729683	20730155	F
	LG02	9943714	9944058	F
	LG02	10044647	10045005	F
	LG03	32029088	32035245	F
	LG02	10535182	10538847	F
	LG02	42597300	42597567	F
	LG22	55570412	55570981	F
	LG02	33306157	33311067	F
	LG02	35529267	35576259	F
	LG02	9825252	9830332	F
	LG02	54164703	54171035	F
	LG02	27541505	27551421	F
	LG02	43636944	43639959	F
	LG02	14504218	14506330	F
	LG02	57098576	57100854	F
	LG05	26694520	26697807	F
	LG02	59399479	59402085	F
	LG10	13231285	13232613	F
	LG02	10316166	10317768	F
	LG02	40138870	40140990	F
	LG03	69098800	69102284	F
	LG15	17274567	17276482	F
	LG02	59995262	60000160	F
	LG04	7136263	7138737	F
	LG01	80172878	80177813	F
	LG22	55621186	55625618	F
	LG02	51517612	51519844	F
	LG02	51593801	51596167	F
	LG02	5902890	5904025	F
	LG05	121458	124858	F
	LG09	47305033	47310142	F
	LG02	9980512	9983133	F
	LG02	35698174	35700710	F
	LG02	51427265	51430046	F
	LG02	28185740	28191126	F
	LG11	23841193	23844192	F
	LG02	60010804	60014864	F
	LG02	39938622	39942774	F
	LG02	13698520	13701705	F
	LG02	59318598	59333886	F
	LG02	1624545	1624910	F
	LG02	10074973	10075623	F
	LG10	17588826	17594695	F
	LG02	28246308	28248776	F
	LG02	42585674	42586560	F
	LG12	26444631	26449821	F
	LG02	34857481	34860553	F
	LG02	30187499	30188886	F
	LG02	37797268	37801166	F
	LG02	40061109	40063137	F
	LG22	45113510	45121337	F
	LG02	1484092	1484343	F
	LG02	27657992	27658628	F
	LG06	20088244	20092347	F
	LG11	23744471	23748312	F
	LG02	39655235	39657513	F
	LG10	48419861	48424153	F
	LG04	7079876	7101803	F
	LG02	52113472	52115482	F
	LG02	27659788	27662781	F
	LG11	23872262	23876457	F
	LG02	3664148	3667939	F
	LG09	47405244	47406493	F
	LG22	55801027	55802589	F
	LG19	4841287	4842683	F
	LG02	2084316	2087146	F
	LG02	16238178	16243400	F
	LG02	11318312	11326575	F
	LG02	51861301	51863096	F
	LG02	528140	533389	F
	LG19	20647877	20654331	F
	LG02	38527954	38531606	F
	LG05	21341190	21346885	F
	LG19	22619805	22621968	F
	LG02	11326668	11332786	F
	LG02	47426864	47430045	F
	LG20	12726177	12766783	F
	LG10	48393989	48397585	F
	LG09	5017959	5018510	F
	LG02	38442041	38444612	F
	LG02	1877022	1883125	F
	LG04	7192324	7195287	F
	LG02	2129955	2131061	F
	LG02	385761	387624	F
	LG02	27746345	27746606	F
	LG02	38771322	38777281	F
	LG02	35603382	35605802	F
	LG02	27973574	27982438	F
	LG02	57372150	57373305	F
	LG02	5882342	5885001	F
	LG02	11278014	11286731	F
	LG02	40459260	40460855	F
	LG22	55744755	55747995	F
	LG02	27557165	27561755	F
	LG10	17610596	17618330	F
	LG07	18281949	18284499	F
	LG02	9846874	9850978	F
	LG02	54075481	54076722	F
	LG02	9967473	9969131	F
	LG02	20994506	20996868	F
	LG03	62894584	62898586	F
	LG11	23732533	23734111	F
	LG02	38724869	38727989	F
	LG10	48463795	48467571	F
	LG02	28885588	28890949	F
	LG02	35419693	35421163	F
	LG02	60079829	60085088	F
	LG02	51542402	51543957	F
	LG22	55287195	55289100	F
	LG10	40233665	40234537	F
	LG05	182500	188810	F
	LG01	80119490	80121981	F
	LG02	57390639	57394175	F
	LG02	35631049	35632853	F
	LG02	43699461	43701021	F
	LG13	31877724	31881770	F
	LG02	54130332	54131519	F
	LG19	14830147	14837041	F
	LG19	4831023	4833624	F
	LG02	28059996	28064047	F
	LG02	57460725	57462865	F
	LG02	5865980	5868289	F
	LG04	7046265	7048889	F
	LG02	57234946	57236210	F
	LG02	41769488	41773739	F
	LG06	19988219	20083484	F
	LG03	30195328	30196000	F
	LG02	21014989	21016353	F
	LG02	2067844	2069241	F
	LG02	1601752	1605674	F
	LG02	35648364	35668375	F
	LG22	55596147	55598861	F
	LG02	13678436	13683261	F
	LG02	3648922	3653934	F
	LG09	47380931	47383645	F
	LG02	35773303	35774805	F
	LG02	14681977	14686641	F
	LG02	57158821	57162302	F
	LG02	57718194	57720333	F
	LG02	51369836	51371029	F
	LG10	48440104	48441712	F
	LG11	23766380	23769352	F
	LG02	13696150	13697998	F
	LG02	10008422	10008943	F
	LG02	4966155	4968230	F
	LG02	55670894	55676255	F
	LG02	9928465	9936016	F
	LG02	35581786	35583610	F
	LG02	57179655	57181811	F
	LG04	7172841	7175285	F
	LG02	41683311	41690848	F
	LG02	41721326	41726348	F
	LG02	24424438	24429576	F
	LG02	57660695	57663984	F
	LG02	57293428	57294686	F
	LG02	57251988	57254521	F
	LG02	40046937	40049386	F
	LG02	50528166	50595402	F
	LG02	51469284	51471538	F
	LG22	55349290	55349554	F
	LG02	446933	450865	F
	LG09	47348528	47354541	F
	LG02	35771674	35771930	F
	LG02	11345117	11345969	F
	LG12	27484889	27488258	F
	LG02	57824216	57825256	F
	LG02	59398936	59399412	F
	LG21	26638138	26640211	F
	LG02	16381797	16384055	F
	LG01	80006327	80010026	F
	LG10	48517151	48521719	F
	LG16	54920572	54924482	F
	LG22	55307555	55309593	F
	LG12	21114745	21116272	F
	LG02	40012496	40013065	F
	LG12	626640	628952	F
	LG02	27576484	27579042	F
	LG02	54227716	54229246	F
	LG02	8599315	8603417	F
	LG02	1580598	1582261	F
	LG02	27506501	27507356	F
	LG02	9855099	9858806	F
	LG19	20732687	20741495	F
	LG22	55717306	55718492	F
	LG02	5954379	5957241	F
	LG02	51328464	51330291	F
	LG02	54048682	54052661	F
	LG02	14790044	14793492	F
	LG14	37719865	37724784	N
	LG04	69398329	69422608	N
	LG05	24088771	24092354	N
	LG04	32154830	32159635	N
	LG22	22069737	22091700	N
	LG02	609428	610228	N
	LG04	44103402	44105376	N
	LG04	61021672	61027654	N
	LG04	32769947	32772837	N
	LG13	692918	694326	N
	LG22	41462689	41467705	N
	LG01	2458402	2470016	N
	LG04	16253813	16272287	N
	LG04	14477	25745	N
	LG22	886450	887930	N
	LG04	1524617	1534137	N
	LG09	9389930	9496890	N
	LG06	9360381	9361188	N
	LG04	6932466	6934609	N
	LG04	18746196	18749505	N
	LG04	60747492	60751651	N
	LG04	21565371	21572742	N
	LG04	67016130	67017663	N
	LG04	51107612	51118192	N
	LG17	3600341	3601095	N
	LG15	12434907	12440527	N
	LG04	32111078	32114890	N
	LG04	41498013	41498687	N
	LG04	44187398	44189899	N
	LG07	34308802	34314769	N
	LG04	31047816	31051529	N
	LG06	9358858	9360028	N
	LG14	52593713	52599665	N
	LG04	6386510	6391545	N
	LG17	11349909	11351559	N
	LG04	19464163	19467418	N
	LG04	11626602	11628336	N
	LG22	41502637	41510557	N
	LG13	22949734	22950686	N
	LG17	9678020	9683830	N
	LG04	18836247	18838123	N
	LG13	644890	648634	N
	LG04	69483648	69486583	N
	LG04	23339510	23378952	N
	LG04	21819121	21825085	N
	LG04	32784127	32793678	N
	LG01	88191910	88194030	N
	LG02	664272	666772	N
	LG04	44337986	44340409	N
	LG04	54533861	54542445	N
	LG04	19572118	19595225	N
	LG11	4140889	4145325	N
	LG05	26059710	26070235	N
	LG07	34295119	34298517	N
	LG04	21562932	21564620	N
	LG22	41605041	41611698	N
	LG04	24054326	24064971	N
	LG01	66687193	66702756	N
	LG04	34467456	34476821	N
	LG07	6612032	6634266	N
	LG12	1082214	1083475	N
	LG15	12425297	12426368	N
	LG13	32594367	32599975	N
	LG04	32117754	32118501	N
	LG10	31954444	31957990	N
	LG02	34503347	34504292	N
	LG16	28741807	28742343	N
	LG06	4585787	4655814	N
	LG01	52434709	52439816	N
	LG11	12365879	12369998	N
	LG04	30866987	30874874	N
	LG18	35740026	35791453	N
	LG16	56766558	56805438	N
	LG14	1811152	1814766	N
	LG22	852289	853913	N
	LG04	32811732	32817233	N
	LG14	17894019	17897363	N
	LG09	9610184	9615331	N
	LG06	20199229	20211267	N
	LG09	14840877	14843568	N
	LG04	31957635	32071490	N
	LG04	16373246	16374457	N
	LG04	56595706	56599167	N
	LG15	12408276	12409799	N
	LG22	22136722	22141545	N
	LG17	43906299	43913943	N
	LG04	18835384	18836214	N
	LG04	6316331	6318150	N
	LG04	69477103	69480341	N
	LG04	32118797	32121219	N
	LG09	52219614	52222471	N
	LG07	26344996	26351409	N
	LG04	36544617	36561843	N
	LG11	41590241	41608190	N
	LG13	23066085	23085650	N
	LG04	44171864	44177720	N
	LG16	14557351	14558453	N
	LG04	32845488	32852638	N
	LG04	19601268	19607810	N
	LG11	12320341	12337075	N
	LG04	69396604	69397716	N
	LG04	44335089	44337905	N
	LG06	9326297	9333216	N
	LG02	714755	715390	N
	LG04	32742492	32746197	N
	LG05	28187052	28194711	N
	LG04	21623906	21626860	N
	LG11	10154250	10156450	N
	LG04	32821984	32830327	N
	LG22	1014365	1018471	N
	LG13	23119476	23127775	N
	LG04	26340203	26351865	N
	LG09	36854343	36855204	N
	LG04	32772900	32779988	N
	LG03	5695894	5709496	N
	LG11	6433147	6437941	N
	LG03	49203227	49208847	N
	LG07	26321907	26328778	N
	LG04	29799107	29802809	N
	LG04	32160070	32160939	N
	LG04	6411973	6412693	N
	LG22	17817585	17819070	N
	LG04	69462119	69465000	N
	LG10	13289223	13295692	N
	LG18	23647657	23648190	N
	LG04	45576319	45580218	N
	LG04	1968991	1970470	N
	LG06	4523049	4524397	N
	LG13	23029024	23043620	N
	LG04	32746314	32747723	N
	LG22	18995268	19001390	N
	LG04	44105719	44107467	N
	LG05	24084585	24085602	N
	LG01	77632491	77645836	N
	LG22	22152098	22166216	N
	LG04	24048908	24053589	N
	LG14	52969489	52974693	N
	LG15	30833015	30833605	N
	LG04	36524035	36530438	N
	LG04	21892967	21903632	N
	LG04	63992114	64008076	N
	LG09	36869581	36878538	N
	LG04	31861228	31863172	N
	LG09	25951762	25953171	N
	LG04	57415193	57422100	N
	LG04	30760162	30763399	N
	LG04	67059820	67069548	N
	LG17	3591285	3600254	N
	LG14	52949376	52949876	N
	LG04	21581569	21588455	N
	LG04	1917798	1920014	N
	LG09	25696813	25697586	N
	LG13	23112227	23113837	N
	LG22	1009129	1014332	N
	LG02	21824744	21855938	N
	LG14	37725903	37731654	N
	LG04	31806177	31808412	N
	LG04	1945777	1965640	N
	LG04	21825236	21829634	N
	LG04	32083477	32095567	N
	LG04	60751684	60772011	N
	LG20	11826747	11833562	N
	LG04	13243513	13251033	N
	LG04	31038511	31047003	N
	LG01	53014559	53018564	N
	LG05	28443413	28444642	R
	LG22	40016959	40020174	R
	LG17	4021392	4022625	R
	LG09	47190876	47191802	R
	LG12	30134560	30135210	R
	LG09	47192380	47193306	R
	LG22	55327175	55330099	R
	LG22	13495471	13496499	R
	LG12	32389037	32390461	R
	LG21	29376157	29376898	R
	LG22	16587557	16589902	R
	LG22	13466679	13468130	R
	LG03	15170839	15172435	R
	LG14	60001920	60003485	R
	LG01	18338101	18338580	R
	LG11	21975586	21976143	R
	LG08	25102892	25103788	R
	LG04	15587901	15588842	R
	LG12	38297109	38298191	R
	LG01	12226972	12228333	R
	LG03	27886256	27901657	R
	LG01	23395494	23396479	R
	LG01	52181457	52182092	R
	LG02	38417219	38417848	R
	LG16	8294969	8296843	R
	LG20	16958828	16961676	R
	LG16	8297002	8299025	R
	LG22	13468494	13469420	R
	LG22	16590297	16591517	R
	LG16	42909071	42909565	R
	LG07	14357023	14357727	R
	LG14	60003536	60004450	R
	LG04	15589419	15589931	R
	LG01	19836599	19837963	R
	LG10	3165866	3167553	R
	LG12	14583015	14585007	R
	LG01	3681010	3683754	R
	LG01	43958501	43962982	R
	LG10	57331726	57332265	R
	LG10	5362640	5363161	R
	LG19	137234	138445	R
	LG01	38619203	38620221	R
	LG05	20772341	20775085	R
	LG01	33744193	33745191	R
	LG14	24499672	24500037	R
	LG03	15168452	15170263	R
	LG11	21977300	21978769	R
	LG01	63921740	63924208	R
	LG18	8233319	8233711	R
	LG15	29974878	29975971	R
	LG17	1605371	1607968	R
	LG08	53337687	53338445	R
	LG17	35100996	35101910	R
	LG01	64079092	64080225	R
	LG02	14360804	14362411	R
	LG04	8852146	8853054	R
	LG10	3167631	3168794	R
	LG01	52180342	52180854	R
	LG09	241947	243023	R
	LG01	33748904	33751501	R
	LG10	57332572	57334563	R
	LG08	53338701	53340853	R
	LG02	10005970	10006596	R
	LG11	31843482	31844075	R
	LG10	5363305	5363697	R
	LG22	41759544	41760080	R
	LG10	43214774	43216043	R
	LG16	42910599	42911264	R
	LG01	18338786	18341957	R
	LG11	31865141	31866661	R
	LG06	26869605	26871575	R
	LG05	22594127	22603518	R
	LG03	64583915	64587512	T
	LG17	615608	629299	T
	LG12	41080418	41085456	T
	LG04	21649330	21771118	T
	LG04	23898272	23905043	T
	LG11	5772429	5773375	T
	LG11	28570427	28576290	T
	LG11	29001108	29004143	T
	LG04	13185653	13190582	T
	LG17	35055481	35060806	T
	LG04	36495820	36500769	T
	LG04	35848115	35852063	T
	LG03	22301102	22307591	T
	LG04	41548839	41562373	T
	LG17	34891098	34895272	T
	LG03	65085833	65087267	T
	LG04	67072455	67084152	T
	LG03	14869744	14872498	T
	LG07	7799350	7802618	T
	LG17	32477519	32547194	T
	LG04	57309600	57324723	T
	LG10	57959146	57964224	T
	LG05	26073514	26081978	T
	LG11	25713912	25725444	T
	LG04	55680382	55683618	T
	LG04	43026659	43066060	T
	LG04	13109677	13111577	T
	LG04	10335140	10339044	T
	LG22	51477267	51479083	T
	LG07	6465200	6467772	T
	LG21	31320644	31332020	T
	LG16	19884837	19893972	T
	LG04	32798078	32808766	T
	LG11	26342183	26344845	T
	LG12	22379325	22385171	T
	LG04	21878396	21882825	T
	LG07	8369439	8370361	T
	LG17	14025064	14035874	T
	LG18	18519645	18522048	T
	LG20	12065185	12070603	T
	LG04	65505998	65513012	T
	LG17	34791260	34799755	T
	LG18	28194688	28199649	T
	LG16	47987263	47991223	T
	LG10	39550902	39552622	T
	LG16	47216953	47221662	T
	LG12	12866599	12878501	T
	LG10	47151130	47152320	T
	LG22	1947214	1948665	T
	LG04	41564602	41576325	T
	LG03	67400301	67437692	T
	LG10	47173070	47174444	T
	LG19	16853635	16862071	T
	LG03	64595768	64602308	T
	LG05	24114359	24116538	T
	LG12	40662640	40663181	T
	LG17	34769302	34788200	T
	LG06	12114108	12127023	T
	LG03	14995658	14998086	T
	LG22	7434	15053	T
	LG11	10238426	10273481	T
	LG16	48461213	48463773	T
	LG10	47083846	47091994	T
	LG04	51800981	51810768	T
	LG11	14414377	14431688	T
	LG05	34937265	34938631	T
	LG16	47897877	47916666	T
	LG22	29783463	29792391	T
	LG04	32754389	32756574	T
	LG06	12172005	12182265	T
	LG07	6468326	6478100	T
	LG04	24037949	24048400	T
	LG10	728330	737013	T
	LG05	29795161	29796978	T
	LG07	36742990	36821498	T
	LG04	46906442	46912472	T
	LG17	14079410	14089553	T
	LG05	30021659	30078045	T
	LG16	48371368	48374331	T
	LG12	40665364	40674593	T
	LG18	29052681	29055243	T
	LG03	41329494	41330265	T
	LG04	35857098	35860863	T
	LG05	29820596	29823288	T
	LG22	1959070	1960606	T
	LG05	29753085	29754768	T
	LG17	38104471	38130582	T
	LG10	17759769	17765285	T
	LG03	64689530	64691151	T
	LG15	38880647	38885812	T
	LG04	70334649	70340987	T
	LG01	16475994	16477064	T
	LG05	29916900	29919649	T
	LG03	14982384	14988645	T
	LG04	60966121	60968855	T
	LG11	39593782	39602414	T
	LG03	67364684	67366847	T
	LG06	27496217	27504919	T
	LG10	54388014	54390384	T
	LG22	959714	970221	T
	LG03	64511849	64514691	T
	LG04	58581437	58594189	T
	LG03	64962231	64965253	T
	LG11	17055208	17150554	T
	LG04	64757074	64765006	T
	LG01	56856140	56862959	T
	LG04	66146092	66156181	T
	LG20	11849105	11853640	T
	LG03	22316194	22324491	T
	LG05	30082286	30089771	T
	LG10	51950115	51959327	T
	LG03	64760089	64764057	T
	LG04	41579409	41594675	T
	LG07	13343613	13345805	T
	LG05	29990162	29991953	T
	LG10	752704	787634	T
	LG16	48220086	48221516	T
	LG05	29835065	29837814	T
	LG03	14908296	14963851	T
	LG09	9580724	9581784	T
	LG22	16547914	16552915	T
	LG19	322951	326900	T
	LG10	17671344	17679566	T
	LG11	5841651	5844296	T
	LG10	43738517	43739363	T
	LG03	64417433	64421132	T
	LG11	14367495	14405706	T
	LG11	29294585	29297547	T
	LG11	11113172	11122462	T
	LG03	51581397	51582348	T
	LG10	22407571	22409048	T
	LG04	13210460	13214494	T
	LG08	21034114	21038360	T
	LG17	14149200	14154021	T
	LG11	41574808	41584601	T
	LG14	9961205	9966099	T
	LG03	15231157	15236587	T
	LG20	11885061	11890647	T
	LG16	19898370	19902118	T
	LG16	48050253	48051661	T
	LG03	15037906	15049138	T
	LG08	50425395	50428664	T
	LG17	34908561	34993677	T
	LG17	34908561	35021793	T
	LG04	29015150	29016076	Z
	LG03	27867688	27868410	Z
	LG05	9964111	9964659	Z
	LG17	34748542	34749186	Z
	LG03	7955730	7956566	Z
	LG04	17034280	17034951	Z
	LG17	1873196	1874387	Z
	LG14	41720741	41721820	Z
	LG05	10071984	10072805	Z
	LG13	9565597	9567379	Z
	LG02	5205741	5207015	Z
	LG04	28955540	28956109	Z
	LG04	15671190	15673157	Z
	LG06	10952808	10953608	Z
	LG14	56279214	56280239	Z
	LG12	948651	949430	Z
	LG11	12355974	12356642	Z
	LG03	28027845	28029021	Z
	LG03	44260629	44261432	Z
	LG17	31860991	31861773	Z
	LG09	44278078	44279247	Z
	LG04	29074823	29075347	Z
	LG03	44265046	44267062	Z
	LG04	8750748	8751536	Z
	LG02	51362261	51363127	Z
	LG05	23590596	23591888	Z
	LG20	16956518	16957354	Z
	LG04	9041760	9042767	Z
	LG04	28957307	28958035	Z
	LG03	27980102	27980899	Z
	LG04	13393634	13394293	Z
	LG04	29075393	29076709	Z
	LG02	61224905	61225723	Z
	LG11	37933601	37934356	Z
	LG17	1876777	1877430	Z
	LG05	23560003	23560971	Z
	LG05	9887799	9888984	Z
	LG08	27535001	27535657	Z
	LG22	33841450	33842124	Z
	LG04	28850062	28851149	Z
	LG03	27879895	27880452	Z
	LG04	8709210	8710307	Z
	LG13	9499765	9500967	Z
	LG02	61459370	61461584	Z
	LG14	24475458	24475970	Z
	LG17	31692040	31692834	Z
	LG04	61801256	61802416	Z
	LG08	22747978	22749546	Z
	LG12	44050776	44051727	Z
	LG04	13388420	13389483	Z
	LG02	42379253	42382213	Z
	LG21	267024	277050	Z
	LG04	8645725	8646318	Z
	LG06	10718235	10719326	Z
	LG06	10911232	10911873	Z
	LG06	10891359	10892045	Z
	LG01	59659378	59660472	Z
	LG04	8740874	8741935	Z
	LG04	9592824	9594171	Z
	LG02	19426627	19427265	Z
	LG03	27805109	27805627	Z
	LG06	10975733	10976674	Z
	LG09	28654016	28657321	Z
	LG18	24743347	24744286	Z
	LG04	44481781	44483983	Z
	LG06	10828032	10828910	Z
	LG06	10941468	10945791	Z
	LG14	38530077	38531143	Z
	LG02	51767586	51768365	Z
	LG03	27848686	27849747	Z
	LG03	28005831	28008130	Z
	LG04	17029622	17031840	Z
	LG11	35015007	35015660	Z
	LG12	1000525	1001247	Z
	LG05	9992770	9993659	Z
	LG14	50748929	50751081	Z
	LG06	10934006	10935090	Z
	LG04	28872499	28873347	Z
	LG02	61502160	61503155	Z
	LG04	8585451	8591024	Z
	LG22	60338792	60339797	Z
	LG17	34670785	34671399	Z
	LG15	29092539	29093258	Z
	LG14	41699854	41700399	Z
	LG11	31873591	31874181	Z
	LG02	61586223	61588599	Z
	LG02	38993670	38994569	Z
	LG05	9875317	9875913	Z
	LG20	16910211	16911512	Z
	LG22	33824488	33825081	Z
	LG08	599297	603809	Z

## Sheet: Figure 1(5)
Distribution of miRNA
	LG14	49718429	49718491	1
	LG02	4373759	4373700	1
	LG17	24722467	24722529	1
	LG17	24724194	24724250	1
	LG11	18563104	18563169	1
	LG11	18569595	18569654	1
	LG11	30647505	30647568	1
	LG11	30652126	30652211	1
	LG11	30652317	30652377	1
	LG09	52885496	52885557	1
	LG09	52897915	52897972	1
	LG09	52898440	52898498	1
	LG09	52900214	52900273	1
	LG09	52901050	52901110	1
	LG12	45831437	45831377	1
	LG10	27057039	27056971	1
	LG10	27057081	27057015	1
	LG10	27057219	27057131	1
	LG10	27057265	27057199	1
	LG14	60851581	60851523	1
	LG04	44633373	44633310	1
	LG12	20288280	20288218	1
	LG12	20295967	20295905	1
	LG11	34416092	34416032	1
	LG11	34416280	34416195	1
	LG11	34420670	34420607	1
	LG22	57291736	57291675	1
	LG08	10047136	10047070	1
	LG22	33338313	33338379	1
	LG17	15147421	15147361	1
	LG16	20710556	20710503	1
	LG01	53160306	53160362	1
	LG01	53160360	53160304	1
	LG16	8297981	8298062	1
	LG10	29489351	29489312	1
	LG08	7874067	7874011	1
	LG10	23984492	23984554	1
	LG10	23987261	23987324	1
	LG20	16320144	16320203	1
	LG22	24927011	24926952	1
	LG19	28011896	28011834	1
	LG12	34540698	34540763	1
	LG14	46079237	46079292	1
	LG01	77016561	77016623	1
	LG01	77016842	77016907	1
	LG01	77017013	77017080	1
	LG01	77017394	77017457	1
	LG01	77017565	77017624	1
	LG01	77017747	77017807	1
	LG02	11084631	11084569	1
	LG02	11206726	11206662	1
	LG03	50184826	50184883	1
	LG01	28545181	28545102	1
	LG01	28545375	28545335	1
	LG01	75549924	75549863	1
	LG08	43608721	43608660	1
	LG08	43608731	43608650	1
	LG17	37983748	37983690	1
	LG17	37983963	37983905	1
	LG15	24976258	24976325	1
	LG09	13518264	13518416	1
	LG09	13689262	13689216	1
	LG12	47102024	47102082	1
	LG22	14839243	14839301	1
	LG19	16948294	16948365	1
	LG08	49261185	49261230	1
	LG22	42819647	42819687	1
	LG21	2973594	2973644	1
	LG01	33827712	33827653	1
	LG12	19472266	19472327	1
	LG15	2628111	2628169	1
	LG01	55084174	55084231	1
	LG01	55084229	55084172	1
	LG03	13794907	13794960	1
	LG12	23328859	23328922	1
	LG12	23332579	23332640	1
	LG08	12616466	12616407	1
	LG17	15690617	15690557	1
	LG22	5871780	5871842	1
	LG16	24971338	24971262	1
	LG16	24981469	24981410	1
	LG04	59390203	59390140	1
	LG22	7774185	7774249	1
	LG22	7774338	7774400	1
	LG22	7776903	7776964	1
	LG22	7778444	7778514	1
	LG03	1428358	1428413	1
	LG08	1990516	1990579	1
	LG10	38281930	38281991	1
	LG10	46910569	46910506	1

## Sheet: Figure 2A
Phylogenetic placement of A. japonicus within the deuterostome tree
	((((((((('Anolis_carolinensis':0.05021165,'Chrysemys_picta':0.02045592)1.0000:0.01825031,'Homo_BestRefSeq':0.05669079)1.0000:0.02350056,'Xenopus_Silurana_tropicalis':0.06629003)1.0000:0.02909118,'zebrafish_GRCz10_genomic':0.07837130)1.0000:0.11642302,'Branchiostoma_floridae':0.12678733)0.9680:0.02260240,('Saccoglossus_kowalevskii':0.16496637,('Strongylocentrotus_purpuratus_genomic':0.15065069,hai…

## Sheet: Figure 2B
The shared and unique gene families in four species are shown in the Venn diagram
	B. floridae	A. japonicus	S. kowalevskii	S. purpuratus
	1	0	0	1
	0	0	0	1
	0	0	0	1
	0	1	0	1
	1	0	0	1
	0	0	1	1
	0	0	0	1
	0	1	1	1
	1	1	1	1
	1	0	0	1
	0	0	1	1
	1	1	1	1
	0	0	0	1
	0	1	1	1
	0	1	1	1
	1	1	1	1
	0	0	0	1
	0	0	0	1
	0	1	1	1
	0	1	0	1
	0	0	0	1
	0	1	0	1
	0	0	0	1
	0	0	0	1
	0	0	0	1
	0	0	0	1
	0	0	0	1
	1	1	1	1
	1	1	1	1
	1	1	1	1
	0	1	0	1
	1	0	0	1
	0	0	0	1
	0	0	0	1
	0	1	1	1
	0	1	1	1
	0	1	0	1
	1	1	0	1
	1	1	1	1
	0	1	0	1
	0	0	0	1
	0	0	0	1
	0	1	1	1
	1	1	1	1
	1	1	0	1
	0	0	0	1
	0	1	1	1
	1	1	1	1
	0	0	0	1
	0	0	0	1
	0	0	0	1
	0	1	0	1
	1	1	1	1
	1	1	1	1
	0	0	0	1
	1	1	1	1
	1	1	1	1
	1	1	1	1
	0	0	0	1
	1	1	0	1
	0	1	1	1
	0	0	0	1
	1	1	1	1
	1	1	1	1
	1	1	1	1
	0	0	0	1
	0	0	0	1
	1	1	1	1
	1	1	1	1
	1	1	1	1
	0	0	0	1
	0	0	0	1
	0	0	0	1
	1	1	1	1
	1	1	1	1
	0	1	0	1
	0	0	0	1
	0	0	0	1
	0	0	0	1
	1	1	1	1
	1	1	1	1
	1	1	1	1
	1	1	1	1
	0	0	0	1
	0	0	0	1
	0	0	0	1
	0	0	0	1
	0	0	0	1
	0	0	0	1
	0	0	0	1
	1	1	1	1
	1	1	1	1
	0	0	1	1
	1	1	1	1
	1	1	1	1
	1	1	1	1
	0	1	1	1
	1	1	1	1
	0	1	0	1
	1	0	0	1
	0	0	0	1
	0	0	0	1
	1	1	1	1
	1	1	1	1
	1	1	0	1
	0	1	0	1
	0	0	0	1
	0	0	0	1
	1	1	1	1
	0	1	1	1
	1	1	1	1
	1	1	1	1
	1	1	1	1
	1	1	1	1
	0	1	1	1
	1	1	0	1
	1	1	0	1
	1	0	0	1
	0	0	0	1
	0	0	0	1
	1	1	1	1
	0	1	1	1
	0	1	1	1
	1	1	1	1
	1	1	1	1
	0	1	1	1
	1	1	1	1
	1	1	1	1
	0	1	1	1
	1	0	1	1
	0	1	0	1
	0	1	0	1
	0	1	0	1
	0	0	0	1
	0	0	0	1
	0	0	0	1
	0	0	0	1
	0	0	0	1
	0	0	0	1
	0	0	0	1
	1	1	1	1
	1	1	1	1
	0	1	1	1
	1	1	1	1
	1	1	1	1
	1	1	1	1
	1	0	1	1
	1	1	1	1
	1	1	1	1
	1	1	1	1
	0	1	0	1
	0	1	0	1
	0	0	0	1
	0	0	0	1
	0	0	0	1
	0	0	0	1
	0	0	0	1
	0	0	0	1
	0	0	0	1
	0	0	0	1
	0	0	0	1
	0	0	0	1
	1	1	1	1
	1	1	1	1
	1	1	1	1
	1	1	1	1
	1	1	1	1
	1	1	1	1
	1	1	1	1
	1	1	1	1
	1	1	1	1
	1	1	1	1
	1	1	1	1
	1	1	1	1
	0	1	0	1
	0	1	0	1
	0	0	0	1
	0	0	0	1
	0	0	0	1
	0	0	0	1
	0	0	0	1
	0	0	0	1
	0	0	0	1
	0	0	0	1
	0	0	0	1
	1	1	1	1
	1	1	1	1
	1	1	1	1
	1	1	1	1
	1	1	1	1
	0	0	1	1
	1	1	1	1
	1	1	1	1
	1	1	1	1
	1	1	1	1
	1	0	1	1
	0	1	0	1
	0	1	0	1
	0	1	0	1
	0	1	0	1
	0	1	0	1
	0	0	0	1
	0	0	0	1
	0	0	0	1
	0	0	0	1
	0	0	0	1
	0	0	0	1
	0	0	0	1
	0	0	0	1
	0	0	0	1
	0	0	0	1
	0	0	0	1
	0	0	0	1
	0	0	0	1
	0	0	0	1
	0	0	0	1
	0	0	0	1
	0	0	0	1
	0	0	0	1
	0	0	0	1
	0	0	0	1
	1	1	1	1
	0	0	1	1
	1	1	1	1
	1	1	1	1
	1	1	1	1
	1	1	1	1
	0	1	1	1
	1	1	1	1
	0	1	1	1
	1	1	1	1
	1	1	1	1
	0	1	1	1
	1	1	1	1
	1	1	1	1
	0	1	0	1
	0	1	0	1
	0	1	0	1
	0	1	0	1
	1	0	0	1
	0	0	0	1
	0	0	0	1
	0	0	0	1
	0	0	0	1
	0	0	0	1
	0	0	0	1
	0	0	0	1
	0	0	0	1
	0	0	0	1
	1	1	1	1
	1	1	1	1
	1	1	1	1
	1	1	1	1
	1	1	1	1
	1	1	1	1
	1	1	1	1
	1	1	1	1
	1	1	1	1
	1	1	1	1
	1	1	1	1
	1	1	1	1
	1	1	1	1
	1	1	1	1
	1	1	1	1
	1	1	1	1
	1	1	1	1
	0	1	1	1
	0	0	1	1
	0	0	1	1
	0	1	0	1
	0	1	0	1
	0	1	0	1
	1	1	0	1
	1	1	0	1
	0	1	0	1
	0	0	0	1
	0	0	0	1
	0	0	0	1
	0	0	0	1
	0	0	0	1
	0	0	0	1
	0	0	0	1
	0	0	0	1
	0	0	0	1
	0	0	0	1
	0	0	0	1
	0	0	0	1
	0	0	0	1
	0	0	0	1
	1	1	1	1
	1	1	1	1
	0	1	1	1
	1	1	1	1
	1	1	1	1
	1	1	1	1
	1	1	1	1
	1	1	1	1
	0	1	1	1
	1	1	1	1
	1	1	1	1
	1	1	1	1
	1	1	1	1
	1	1	1	1
	1	1	1	1
	0	1	1	1
	1	1	1	1
	1	1	1	1
	1	1	1	1
	1	1	1	1
	0	1	1	1
	1	0	1	1
	0	1	0	1
	0	1	0	1
	1	1	0	1
	0	1	0	1
	0	1	0	1
	1	0	0	1
	0	0	0	1
	0	0	0	1
	0	0	0	1
	0	0	0	1
	0	0	0	1
	0	0	0	1
	0	0	0	1
	0	0	0	1
	0	0	0	1
	0	0	0	1
	0	0	0	1
	0	0	0	1
	0	0	0	1
	0	0	0	1
	0	0	0	1
	0	0	0	1
	0	0	0	1
	0	0	0	1
	0	0	0	1
	0	0	0	1
	0	0	0	1
	0	0	0	1
	0	0	0	1
	0	0	0	1
	1	1	1	1
	1	1	1	1
	0	1	1	1
	0	0	1	1
	1	1	1	1
	1	1	1	1
	1	1	1	1
	1	1	1	1
	1	1	1	1
	1	1	1	1
	0	1	1	1
	1	1	1	1
	1	1	1	1
	1	1	1	1
	1	1	1	1
	1	1	1	1
	1	1	1	1
	1	1	1	1
	0	0	1	1
	0	0	1	1
	1	1	1	1
	0	1	1	1
	1	1	1	1
	1	1	1	1
	0	1	1	1
	0	1	1	1
	1	1	1	1
	1	1	1	1
	1	1	1	1
	1	1	1	1
	1	1	1	1
	1	1	1	1
	1	1	1	1
	0	1	1	1
	0	1	1	1
	1	1	0	1
	0	1	0	1
	0	1	0	1
	0	1	0	1
	0	1	0	1
	0	1	0	1
	1	1	0	1
	0	1	0	1
	0	1	0	1
	0	0	0	1
	0	0	0	1
	0	0	0	1
	0	0	0	1
	0	0	0	1
	0	0	0	1
	0	0	0	1
	0	0	0	1
	0	0	0	1
	0	0	0	1
	0	0	0	1
	0	0	0	1
	0	0	0	1
	0	0	0	1
	0	0	0	1
	0	0	0	1
	0	0	0	1
	0	0	0	1
	0	0	0	1
	0	0	0	1
	0	0	0	1
	0	0	0	1
	0	0	0	1
	0	0	0	1
	0	0	0	1
	0	0	0	1
	0	0	0	1
	0	1	1	1
	1	1	1	1
	1	1	1	1
	1	1	1	1
	1	1	1	1
	1	1	1	1
	1	1	1	1
	1	1	1	1
	0	1	1	1
	1	1	1	1
	1	1	1	1
	1	1	1	1
	1	1	1	1
	0	1	1	1
	1	1	1	1
	1	1	1	1
	1	1	1	1
	1	1	1	1
	1	1	1	1
	1	1	1	1
	0	1	1	1
	1	1	1	1
	1	1	1	1
	1	1	1	1
	0	1	1	1
	0	1	1	1
	1	1	1	1
	0	1	1	1
	1	1	1	1
	1	1	1	1
	0	1	1	1
	1	1	1	1
	1	1	1	1
	1	1	1	1
	1	1	1	1
	1	1	1	1
	1	1	1	1
	1	1	1	1
	1	1	1	1
	1	1	1	1
	1	1	1	1
	1	1	1	1
	1	1	1	1
	1	1	1	1
	1	1	1	1
	1	1	1	1
	1	1	1	1
	1	1	1	1
	1	1	1	1
	1	1	1	1
	0	1	1	1
	0	1	1	1
	0	1	1	1
	0	1	1	1
	0	1	1	1
	1	0	1	1
	1	0	1	1
	0	0	1	1
	0	1	0	1
	1	1	0	1
	0	1	0	1
	1	1	0	1
	0	1	0	1
	0	1	0	1
	0	1	0	1
	0	1	0	1
	1	0	0	1
	1	0	0	1
	1	0	0	1
	0	0	0	1
	0	0	0	1
	0	0	0	1
	0	0	0	1
	0	0	0	1
	0	0	0	1
	0	0	0	1
	0	0	0	1
	0	0	0	1
	0	0	0	1
	0	0	0	1
	0	0	0	1
	0	0	0	1
	0	0	0	1
	0	0	0	1
	0	0	0	1
	0	0	0	1
	0	0	0	1
	0	0	0	1
	0	0	0	1
	0	0	0	1
	0	0	0	1
	0	0	0	1
	0	0	0	1
	0	0	0	1
	0	0	0	1
	0	0	0	1
	0	0	0	1
	0	0	0	1
	0	0	0	1
	0	0	0	1
	0	0	0	1
	0	0	0	1
	0	0	0	1
	0	0	0	1
	0	0	0	1
	0	0	0	1
	0	1	1	1
	1	1	1	1
	1	1	1	1
	1	1	1	1
	1	1	1	1
	0	1	1	1
	1	0	1	1
	1	1	1	1
	1	1	1	1
	1	1	1	1
	0	1	1	1
	1	1	1	1
	1	1	1	1
	1	1	1	1
	1	1	1	1
	1	1	1	1
	1	1	1	1
	1	1	1	1
	0	1	1	1
	1	1	1	1
	1	1	1	1
	1	1	1	1
	1	1	1	1
	1	1	1	1
	1	1	1	1
	1	1	1	1
	1	1	1	1
	1	1	1	1
	1	1	1	1
	1	1	1	1
	1	1	1	1
	1	1	1	1
	1	1	1	1
	1	1	1	1
	1	1	1	1
	1	1	1	1
	1	1	1	1
	1	1	1	1
	1	1	1	1
	1	1	1	1
	1	1	1	1
	1	1	1	1
	1	1	1	1
	1	1	1	1
	1	1	1	1
	1	1	1	1
	0	1	1	1
	1	1	1	1
	1	1	1	1
	1	1	1	1
	1	1	1	1
	1	1	1	1
	1	1	1	1
	1	1	1	1
	1	1	1	1
	1	1	1	1
	0	1	1	1
	0	1	1	1
	0	1	1	1
	0	1	1	1
	0	1	1	1
	1	1	1	1
	1	1	1	1
	1	1	1	1
	1	1	1	1
	1	1	1	1
	1	1	1	1
	1	1	1	1
	1	1	1	1
	1	1	1	1
	1	1	1	1
	1	1	1	1
	1	1	1	1
	1	1	1	1
	1	1	1	1
	1	1	1	1
	0	1	1	1
	0	1	1	1
	1	0	1	1
	1	0	1	1
	1	0	1	1
	0	0	1	1
	1	1	0	1
	0	1	0	1
	1	1	0	1
	0	1	0	1
	1	1	0	1
	0	1	0	1
	0	1	0	1
	1	1	0	1
	1	1	0	1
	0	1	0	1
	0	1	0	1
	0	1	0	1
	1	0	0	1
	1	0	0	1
	1	0	0	1
	0	0	0	1
	0	0	0	1
	0	0	0	1
	0	0	0	1
	0	0	0	1
	0	0	0	1
	0	0	0	1
	0	0	0	1
	0	0	0	1
	0	0	0	1
	0	0	0	1
	0	0	0	1
	0	0	0	1
	0	0	0	1
	0	0	0	1
	0	0	0	1
	0	0	0	1
	0	0	0	1
	0	0	0	1
	0	0	0	1
	0	0	0	1
	0	0	0	1
	0	0	0	1
	0	0	0	1
	0	0	0	1
	0	0	0	1
	0	0	0	1
	0	0	0	1
	0	0	0	1
	0	0	0	1
	0	0	0	1
	0	0	0	1
	0	0	0	1
	0	0	0	1
	0	0	0	1
	0	0	0	1
	0	0	0	1
	0	0	0	1
	0	0	0	1
	0	0	0	1
	0	0	0	1
	0	0	0	1
	0	0	0	1
	0	0	0	1
	0	0	0	1
	0	0	0	1
	0	0	0	1
	0	0	0	1
	0	0	0	1
	0	0	0	1
	0	0	0	1
	0	0	0	1
	0	0	0	1
	0	0	0	1
	0	0	0	1
	1	1	1	1
	0	1	1	1
	1	0	1	1
	1	1	1	1
	1	1	1	1
	1	1	1	1
	1	1	1	1
	1	1	1	1
	1	1	1	1
	1	1	1	1
	1	1	1	1
	1	1	1	1
	1	1	1	1
	1	1	1	1
	1	1	1	1
	1	1	1	1
	1	1	1	1
	1	1	1	1
	1	1	1	1
	1	1	1	1
	1	1	1	1
	0	1	1	1
	1	1	1	1
	1	1	1	1
	1	1	1	1
	1	1	1	1
	1	1	1	1
	1	1	1	1
	1	1	1	1
	1	1	1	1
	0	1	1	1
	1	1	1	1
	1	1	1	1
	1	1	1	1
	1	1	1	1
	0	1	1	1
	1	1	1	1
	1	1	1	1
	1	1	1	1
	1	1	1	1
	1	1	1	1
	1	1	1	1
	1	1	1	1
	0	1	1	1
	1	0	1	1
	1	0	1	1
	0	0	1	1
	1	1	1	1
	1	1	1	1
	1	1	1	1
	1	1	1	1
	1	1	1	1
	1	1	1	1
	1	1	1	1
	1	1	1	1
	1	1	1	1
	1	1	1	1
	1	1	1	1
	1	1	1	1
	1	1	1	1
	1	1	1	1
	1	1	1	1
	1	1	1	1
	1	1	1	1
	1	1	1	1
	1	1	1	1
	1	1	1	1
	1	1	1	1
	1	1	1	1
	1	1	1	1
	1	1	1	1
	0	1	1	1
	0	1	1	1
	0	1	1	1
	0	1	1	1
	1	1	1	1
	1	1	1	1
	1	1	1	1
	1	1	1	1
	1	1	1	1
	1	1	1	1
	1	1	1	1
	1	1	1	1
	1	1	1	1
	1	1	1	1
	1	1	1	1
	1	1	1	1
	1	1	1	1
	1	1	1	1
	1	1	1	1
	1	1	1	1
	1	1	1	1
	1	1	1	1
	1	1	1	1
	1	1	1	1
	1	1	1	1
	1	1	1	1
	1	1	1	1
	1	1	1	1
	1	1	1	1
	1	1	1	1
	1	1	1	1
	1	1	1	1
	1	1	1	1
	1	1	1	1
	1	1	1	1
	1	1	1	1
	1	1	1	1
	1	1	1	1
	1	1	1	1
	1	1	1	1
	0	1	1	1
	0	1	1	1
	0	1	1	1
	0	1	1	1
	0	1	1	1
	1	0	1	1
	1	0	1	1
	1	0	1	1
	1	0	1	1
	0	0	1	1
	0	0	1	1
	0	0	1	1
	0	1	0	1
	0	1	0	1
	0	1	0	1
	1	1	0	1
	1	1	0	1
	0	1	0	1
	0	1	0	1
	1	1	0	1
	1	1	0	1
	1	1	0	1
	0	1	0	1
	0	1	0	1
	0	1	0	1
	0	1	0	1
	1	1	0	1
	1	1	0	1
	0	1	0	1
	0	1	0	1
	0	1	0	1
	0	1	0	1
	0	1	0	1
	0	1	0	1
	0	1	0	1
	0	1	0	1
	0	1	0	1
	0	1	0	1
	0	1	0	1
	1	0	0	1
	1	0	0	1
	1	0	0	1
	1	0	0	1
	0	0	0	1
	0	0	0	1
	0	0	0	1
	0	0	0	1
	0	0	0	1
	0	0	0	1
	0	0	0	1
	0	0	0	1
	0	0	0	1
	0	0	0	1
	0	0	0	1
	0	0	0	1
	0	0	0	1
	0	0	0	1
	0	0	0	1
	0	0	0	1
	0	0	0	1
	0	0	0	1
	0	0	0	1
	0	0	0	1
	0	0	0	1
	0	0	0	1
	0	0	0	1
	0	0	0	1
	0	0	0	1
	0	0	0	1
	0	0	0	1
	0	0	0	1
	0	0	0	1
	0	0	0	1
	0	0	0	1
	0	0	0	1
	0	0	0	1
	0	0	0	1
	0	0	0	1
	0	0	0	1
	0	0	0	1
	0	0	0	1
	0	0	0	1
	0	0	0	1
	0	0	0	1
	0	0	0	1
	0	0	0	1
	0	0	0	1
	0	0	0	1
	0	0	0	1
	0	0	0	1
	0	0	0	1
	0	0	0	1
	0	0	0	1
	0	0	0	1
	0	0	0	1
	0	0	0	1
	0	0	0	1
	0	0	0	1
	0	0	0	1
	0	0	0	1
	0	0	0	1
	0	0	0	1
	0	0	0	1
	0	0	0	1
	0	0	0	1
	0	0	0	1
	0	0	0	1
	0	0	0	1
	0	0	0	1
	0	0	0	1
	0	0	0	1
	0	0	0	1
	0	0	0	1
	0	0	0	1
	0	0	0	1
	0	0	1	1
	1	1	1	1
	1	1	1	1
	1	1	1	1
	0	1	1	1
	1	1	1	1
	1	1	1	1
	1	1	1	1
	0	1	1	1
	1	1	1	1
	1	1	1	1
	1	1	1	1
	1	1	1	1
	0	1	1	1
	1	1	1	1
	1	1	1	1
	1	1	1	1
	1	1	1	1
	1	1	1	1
	1	1	1	1
	1	1	1	1
	1	0	1	1
	1	1	1	1
	1	1	1	1
	1	1	1	1
	1	1	1	1
	1	1	1	1
	1	1	1	1
	1	1	1	1
	1	1	1	1
	1	1	1	1
	1	1	1	1
	1	1	1	1
	1	1	1	1
	0	1	1	1
	1	1	1	1
	1	1	1	1
	1	1	1	1
	1	1	1	1
	1	1	1	1
	1	1	1	1
	1	1	1	1
	1	1	1	1
	1	1	1	1
	1	1	1	1
	1	1	1	1
	1	1	1	1
	1	1	1	1
	1	1	1	1
	1	1	1	1
	1	1	1	1
	1	1	1	1
	1	1	1	1
	1	1	1	1
	1	1	1	1
	1	1	1	1
	1	1	1	1
	1	1	1	1
	1	1	1	1
	1	1	1	1
	0	1	1	1
	1	0	1	1
	1	0	1	1
	1	0	1	1
	0	0	1	1
	1	1	1	1
	1	1	1	1
	0	1	1	1
	1	1	1	1
	1	1	1	1
	0	1	1	1
	1	1	1	1
	1	1	1	1
	1	1	1	1
	1	1	1	1
	1	1	1	1
	1	1	1	1
	1	1	1	1
	1	1	1	1
	1	1	1	1
	1	1	1	1
	1	1	1	1
	1	1	1	1
	1	1	1	1
	1	1	1	1
	1	1	1	1
	1	1	1	1
	1	1	1	1
	1	1	1	1
	1	1	1	1
	1	1	1	1
	1	1	1	1
	1	1	1	1
	1	1	1	1
	1	1	1	1
	1	1	1	1
	1	1	1	1
	1	1	1	1
	1	1	1	1
	1	1	1	1
	1	1	1	1
	0	1	1	1
	1	1	1	1
	1	1	1	1
	1	1	1	1
	1	1	1	1
	1	1	1	1
	1	1	1	1
	1	1	1	1
	1	1	1	1
	1	1	1	1
	1	1	1	1
	1	1	1	1
	1	1	1	1
	1	1	1	1
	1	1	1	1
	1	1	1	1
	1	1	1	1
	1	1	1	1
	1	1	1	1
	1	1	1	1
	1	1	1	1
	1	1	1	1
	1	1	1	1
	1	1	1	1
	1	1	1	1
	1	1	1	1
	1	1	1	1
	1	1	1	1
	1	1	1	1
	1	1	1	1
	1	1	1	1
	1	1	1	1
	1	1	1	1
	1	1	1	1
	1	1	1	1
	1	1	1	1
	1	1	1	1
	1	1	1	1
	1	1	1	1
	1	1	1	1
	1	1	1	1
	1	1	1	1
	1	1	1	1
	1	1	1	1
	1	1	1	1
	1	1	1	1
	1	1	1	1
	1	1	1	1
	1	1	1	1
	1	1	1	1
	1	1	1	1
	1	1	1	1
	1	1	1	1
	1	1	1	1
	1	1	1	1
	1	1	1	1
	1	1	1	1
	1	1	1	1
	1	1	1	1
	1	1	1	1
	1	1	1	1
	0	1	1	1
	0	1	1	1
	0	1	1	1
	0	1	1	1
	0	1	1	1
	0	1	1	1
	1	0	1	1
	1	0	1	1
	1	0	1	1
	1	0	1	1
	1	0	1	1
	1	0	1	1
	1	0	1	1
	0	0	1	1
	0	0	1	1
	0	0	1	1
	0	0	1	1
	0	0	1	1
	0	0	1	1
	0	1	0	1
	0	1	0	1
	0	1	0	1
	1	1	0	1
	1	1	0	1
	0	1	0	1
	0	1	0	1
	1	1	0	1
	1	1	0	1
	0	1	0	1
	0	1	0	1
	0	1	0	1
	0	1	0	1
	0	1	0	1
	1	1	0	1
	1	1	0	1
	1	1	0	1
	0	1	0	1
	0	1	0	1
	0	1	0	1
	0	1	0	1
	0	1	0	1
	0	1	0	1
	0	1	0	1
	0	1	0	1
	0	1	0	1
	0	1	0	1
	0	1	0	1
	0	1	0	1
	1	0	0	1
	1	0	0	1
	1	0	0	1
	1	0	0	1
	1	0	0	1
	1	0	0	1
	0	0	0	1
	0	0	0	1
	0	0	0	1
	0	0	0	1
	0	0	0	1
	0	0	0	1
	0	0	0	1
	0	0	0	1
	0	0	0	1
	0	0	0	1
	0	0	0	1
	0	0	0	1
	0	0	0	1
	0	0	0	1
	0	0	0	1
	0	0	0	1
	0	0	0	1
	0	0	0	1
	0	0	0	1
	0	0	0	1
	0	0	0	1
	0	0	0	1
	0	0	0	1
	0	0	0	1
	0	0	0	1
	0	0	0	1
	0	0	0	1
	0	0	0	1
	0	0	0	1
	0	0	0	1
	0	0	0	1
	0	0	0	1
	0	0	0	1
	0	0	0	1
	0	0	0	1
	0	0	0	1
	0	0	0	1
	0	0	0	1
	0	0	0	1
	0	0	0	1
	0	0	0	1
	0	0	0	1
	0	0	0	1
	0	0	0	1
	0	0	0	1
	0	0	0	1
	0	0	0	1
	0	0	0	1
	0	0	0	1
	0	0	0	1
	0	0	0	1
	0	0	0	1
	0	0	0	1
	0	0	0	1
	0	0	0	1
	0	0	0	1
	0	0	0	1
	0	0	0	1
	0	0	0	1
	0	0	0	1
	0	0	0	1
	0	0	0	1
	0	0	0	1
	0	0	0	1
	0	0	0	1
	0	0	0	1
	0	0	0	1
	0	0	0	1
	0	0	0	1
	0	0	0	1
	0	0	0	1
	0	0	0	1
	0	0	0	1
	0	0	0	1
	0	0	0	1
	0	0	0	1
	0	0	0	1
	0	0	0	1
	0	0	0	1
	0	0	0	1
	0	0	0	1
	0	0	0	1
	0	0	0	1
	0	0	0	1
	0	0	0	1
	0	0	0	1
	0	0	0	1
	0	0	0	1
	0	0	0	1
	0	0	0	1
	0	0	0	1
	0	0	0	1
	0	0	0	1
	0	0	0	1
	0	0	0	1
	0	0	0	1
	0	0	0	1
	0	0	0	1
	0	0	0	1
	0	0	0	1
	0	0	0	1
	0	0	0	1
	0	0	0	1
	0	0	0	1
	0	0	0	1
	0	0	0	1
	0	0	0	1
	0	0	0	1
	0	0	0	1
	0	0	0	1
	0	0	0	1
	0	0	0	1
	0	0	0	1
	0	0	0	1
	0	0	0	1
	0	0	0	1
	0	0	0	1
	0	0	0	1
	0	0	0	1
	0	0	0	1
	0	0	0	1
	0	0	0	1
	0	0	0	1
	0	0	0	1
	0	0	0	1
	0	0	0	1
	0	0	0	1
	0	0	0	1
	0	0	0	1
	0	0	0	1
	0	0	0	1
	0	0	0	1
	0	0	0	1
	0	0	0	1
	0	0	0	1
	0	0	0	1
	0	0	0	1
	1	0	1	1
	1	1	1	1
	1	1	1	1
	1	1	1	1
	1	1	1	1
	1	1	1	1
	1	1	1	1
	1	1	1	1
	0	1	1	1
	1	1	1	1
	1	1	1	1
	1	1	1	1
	0	1	1	1
	1	1	1	1
	1	1	1	1
	1	1	1	1
	1	1	1	1
	1	1	1	1
	1	1	1	1
	1	1	1	1
	1	1	1	1
	0	1	1	1
	0	1	1	1
	1	1	1	1
	1	1	1	1
	1	1	1	1
	1	1	1	1
	1	1	1	1
	0	1	1	1
	1	1	1	1
	1	1	1	1
	1	1	1	1
	1	1	1	1
	1	1	1	1
	1	1	1	1
	1	1	1	1
	1	1	1	1
	1	1	1	1
	1	1	1	1
	0	1	1	1
	1	1	1	1
	1	1	1	1
	1	1	1	1
	1	1	1	1
	1	1	1	1
	1	1	1	1
	1	1	1	1
	1	1	1	1
	1	0	1	1
	0	0	1	1
	1	1	1	1
	0	1	1	1
	1	1	1	1
	1	1	1	1
	1	1	1	1
	1	1	1	1
	1	1	1	1
	1	1	1	1
	1	1	1	1
	0	1	1	1
	1	1	1	1
	1	1	1	1
	1	1	1	1
	1	1	1	1
	1	1	1	1
	1	1	1	1
	1	1	1	1
	1	1	1	1
	1	1	1	1
	1	1	1	1
	0	1	1	1
	0	1	1	1
	0	1	1	1
	1	1	1	1
	1	1	1	1
	1	1	1	1
	1	1	1	1
	1	1	1	1
	1	1	1	1
	1	1	1	1
	1	1	1	1
	1	1	1	1
	1	1	1	1
	1	1	1	1
	1	1	1	1
	1	1	1	1
	1	1	1	1
	1	1	1	1
	1	1	1	1
	1	1	1	1
	1	1	1	1
	1	1	1	1
	1	1	1	1
	1	1	1	1
	1	1	1	1
	1	1	1	1
	1	1	1	1
	0	1	1	1
	0	1	1	1
	0	1	1	1
	0	1	1	1
	0	1	1	1
	0	1	1	1
	0	1	1	1
	0	1	1	1
	1	0	1	1
	1	0	1	1
	1	0	1	1
	0	0	1	1
	0	0	1	1
	0	1	1	1
	1	1	1	1
	1	1	1	1
	1	1	1	1
	1	1	1	1
	1	1	1	1
	1	1	1	1
	1	1	1	1
	1	1	1	1
	1	1	1	1
	1	1	1	1
	1	1	1	1
	1	1	1	1
	0	1	1	1
	1	1	1	1
	1	1	1	1
	1	1	1	1
	1	1	1	1
	1	1	1	1
	1	1	1	1
	1	1	1	1
	1	1	1	1
	1	1	1	1
	1	1	1	1
	1	1	1	1
	1	1	1	1
	1	1	1	1
	1	1	1	1
	1	1	1	1
	1	1	1	1
	1	1	1	1
	1	1	1	1
	1	1	1	1
	1	1	1	1
	1	1	1	1
	1	1	1	1
	1	1	1	1
	1	1	1	1
	1	1	1	1
	1	1	1	1
	1	1	1	1
	1	1	1	1
	1	1	1	1
	1	1	1	1
	1	1	1	1
	1	1	1	1
	1	1	1	1
	1	1	1	1
	1	1	1	1
	1	1	1	1
	1	1	1	1
	1	1	1	1
	1	1	1	1
	1	1	1	1
	1	1	1	1
	1	1	1	1
	1	1	1	1
	1	1	1	1
	1	1	1	1
	1	1	1	1
	1	1	1	1
	1	1	1	1
	1	1	1	1
	1	1	1	1
	1	1	1	1
	0	1	1	1
	0	1	1	1
	0	1	1	1
	0	1	1	1
	1	1	1	1
	1	1	1	1
	1	1	1	1
	1	1	1	1
	1	1	1	1
	1	1	1	1
	1	1	1	1
	1	1	1	1
	1	1	1	1
	1	1	1	1
	1	1	1	1
	1	1	1	1
	1	1	1	1
	1	1	1	1
	1	1	1	1
	1	1	1	1
	1	1	1	1
	1	1	1	1
	1	1	1	1
	1	1	1	1
	1	1	1	1
	1	1	1	1
	1	1	1	1
	1	1	1	1
	1	1	1	1
	1	1	1	1
	1	1	1	1
	1	1	1	1
	1	1	1	1
	1	1	1	1
	1	1	1	1
	1	1	1	1
	1	1	1	1
	1	1	1	1
	1	1	1	1
	1	1	1	1
	1	1	1	1
	1	1	1	1
	1	1	1	1
	1	1	1	1
	1	1	1	1
	1	1	1	1
	1	1	1	1
	1	1	1	1
	1	1	1	1
	1	1	1	1
	1	1	1	1
	1	1	1	1
	1	1	1	1
	1	1	1	1
	1	1	1	1
	1	1	1	1
	1	1	1	1
	1	1	1	1
	1	1	1	1
	1	1	1	1
	1	1	1	1
	1	1	1	1
	1	1	1	1
	1	1	1	1
	1	1	1	1
	1	1	1	1
	1	1	1	1
	1	1	1	1
	1	1	1	1
	1	1	1	1
	1	1	1	1
	1	1	1	1
	1	1	1	1
	1	1	1	1
	1	1	1	1
	1	1	1	1
	1	1	1	1
	1	1	1	1
	1	1	1	1
	1	1	1	1
	1	1	1	1
	1	1	1	1
	1	1	1	1
	1	1	1	1
	1	1	1	1
	1	1	1	1
	1	1	1	1
	1	1	1	1
	1	1	1	1
	1	1	1	1
	1	1	1	1
	1	1	1	1
	1	1	1	1
	1	1	1	1
	1	1	1	1
	1	1	1	1
	1	1	1	1
	1	1	1	1
	1	1	1	1
	1	1	1	1
	1	1	1	1
	1	1	1	1
	1	1	1	1
	1	1	1	1
	1	1	1	1
	1	1	1	1
	1	1	1	1
	1	1	1	1
	1	1	1	1
	1	1	1	1
	1	1	1	1
	1	1	1	1
	1	1	1	1
	1	1	1	1
	1	1	1	1
	1	1	1	1
	1	1	1	1
	1	1	1	1
	1	1	1	1
	1	1	1	1
	0	1	1	1
	0	1	1	1
	0	1	1	1
	0	1	1	1
	0	1	1	1
	0	1	1	1
	0	1	1	1
	0	1	1	1
	0	1	1	1
	0	1	1	1
	0	1	1	1
	0	1	1	1
	0	1	1	1
	0	1	1	1
	0	1	1	1
	0	1	1	1
	0	1	1	1
	0	1	1	1
	0	1	1	1
	1	0	1	1
	1	0	1	1
	1	0	1	1
	1	0	1	1
	1	0	1	1
	1	0	1	1
	1	0	1	1
	1	0	1	1
	1	0	1	1
	1	0	1	1
	1	0	1	1
	1	0	1	1
	1	0	1	1
	1	0	1	1
	1	0	1	1
	1	0	1	1
	1	0	1	1
	1	0	1	1
	1	0	1	1
	1	0	1	1
	1	0	1	1
	0	0	1	1
	0	0	1	1
	0	0	1	1
	0	0	1	1
	0	0	1	1
	0	0	1	1
	0	0	1	1
	0	0	1	1
	0	0	1	1
	0	0	1	1
	0	0	1	1
	0	0	1	1
	0	0	1	1
	0	0	1	1
	0	1	0	1
	1	1	0	1
	1	1	0	1
	0	1	0	1
	1	1	0	1
	1	1	0	1
	0	1	0	1
	0	1	0	1
	0	1	0	1
	1	1	0	1
	1	1	0	1
	1	1	0	1
	1	1	0	1
	1	1	0	1
	1	1	0	1
	0	1	0	1
	0	1	0	1
	0	1	0	1
	0	1	0	1
	0	1	0	1
	0	1	0	1
	0	1	0	1
	0	1	0	1
	0	1	0	1
	1	1	0	1
	1	1	0	1
	1	1	0	1
	1	1	0	1
	1	1	0	1
	1	1	0	1
	1	1	0	1
	0	1	0	1
	0	1	0	1
	0	1	0	1
	0	1	0	1
	0	1	0	1
	0	1	0	1
	0	1	0	1
	0	1	0	1
	0	1	0	1
	0	1	0	1
	0	1	0	1
	0	1	0	1
	0	1	0	1
	0	1	0	1
	0	1	0	1
	0	1	0	1
	0	1	0	1
	0	1	0	1
	0	1	0	1
	0	1	0	1
	0	1	0	1
	0	1	0	1
	0	1	0	1
	0	1	0	1
	0	1	0	1
	1	0	0	1
	1	0	0	1
	1	0	0	1
	1	0	0	1
	1	0	0	1
	0	0	0	1
	0	0	0	1
	0	0	0	1
	0	0	0	1
	0	0	0	1
	0	0	0	1
	0	0	0	1
	0	0	0	1
	0	0	0	1
	0	0	0	1
	0	0	0	1
	0	0	0	1
	0	0	0	1
	0	0	0	1
	0	0	0	1
	0	0	0	1
	0	0	0	1
	0	0	0	1
	0	0	0	1
	0	0	0	1
	0	0	0	1
	0	0	0	1
	0	0	0	1
	0	0	0	1
	0	0	0	1
	0	0	0	1
	0	0	0	1
	0	0	0	1
	0	0	0	1
	0	0	0	1
	0	0	0	1
	0	0	0	1
	0	0	0	1
	0	0	0	1
	0	0	0	1
	0	0	0	1
	0	0	0	1
	0	0	0	1
	0	0	0	1
	0	0	0	1
	0	0	0	1
	0	0	0	1
	0	0	0	1
	0	0	0	1
	0	0	0	1
	0	0	0	1
	0	0	0	1
	0	0	0	1
	0	0	0	1
	0	0	0	1
	0	0	0	1
	0	0	0	1
	0	0	0	1
	0	0	0	1
	0	0	0	1
	0	0	0	1
	0	0	0	1
	0	0	0	1
	0	0	0	1
	0	0	0	1
	0	0	0	1
	0	0	0	1
	0	0	0	1
	0	0	0	1
	0	0	0	1
	0	0	0	1
	0	0	0	1
	0	0	0	1
	0	0	0	1
	0	0	0	1
	0	0	0	1
	0	0	0	1
	0	0	0	1
	0	0	0	1
	0	0	0	1
	0	0	0	1
	0	0	0	1
	0	0	0	1
	0	0	0	1
	0	0	0	1
	0	0	0	1
	0	0	0	1
	0	0	0	1
	0	0	0	1
	0	0	0	1
	0	0	0	1
	0	0	0	1
	0	0	0	1
	0	0	0	1
	0	0	0	1
	0	0	0	1
	0	0	0	1
	0	0	0	1
	0	0	0	1
	0	0	0	1
	0	0	0	1
	0	0	0	1
	0	0	0	1
	0	0	0	1
	0	0	0	1
	0	0	0	1
	0	0	0	1
	0	0	0	1
	0	0	0	1
	0	0	0	1
	0	0	0	1
	0	0	0	1
	0	0	0	1
	0	0	0	1
	0	0	0	1
	0	0	0	1
	0	0	0	1
	0	0	0	1
	0	0	0	1
	0	0	0	1
	0	0	0	1
	0	0	0	1
	0	0	0	1
	0	0	0	1
	0	0	0	1
	0	0	0	1
	0	0	0	1
	0	0	0	1
	0	0	0	1
	0	0	0	1
	0	0	0	1
	0	0	0	1
	0	0	0	1
	0	0	0	1
	0	0	0	1
	0	0	0	1
	0	0	0	1
	0	0	0	1
	0	0	0	1
	0	0	0	1
	0	0	0	1
	0	0	0	1
	0	0	0	1
	0	0	0	1
	0	0	0	1
	0	0	0	1
	0	0	0	1
	0	0	0	1
	0	0	0	1
	0	0	0	1
	0	0	0	1
	0	0	0	1
	0	0	0	1
	0	0	0	1
	0	0	0	1
	0	0	0	1
	0	0	0	1
	0	0	0	1
	0	0	0	1
	1	1	1	1
	1	1	1	1
	1	1	1	1
	0	1	1	1
	1	1	1	1
	1	1	1	1
	1	1	1	1
	1	1	1	1
	1	0	1	1
	1	1	1	1
	1	1	1	1
	1	1	1	1
	1	1	1	1
	0	1	1	1
	1	1	1	1
	1	1	1	1
	1	1	1	1
	1	1	1	1
	1	1	1	1
	1	0	1	1
	0	0	1	1
	1	1	1	1
	1	1	1	1
	1	1	1	1
	1	1	1	1
	1	1	1	1
	1	1	1	1
	1	1	1	1
	1	1	1	1
	0	1	1	1
	1	1	1	1
	1	1	1	1
	1	1	1	1
	1	1	1	1
	1	1	1	1
	0	1	1	1
	1	0	1	1
	0	0	1	1
	1	1	1	1
	1	1	1	1
	1	1	1	1
	1	1	1	1
	1	1	1	1
	1	1	1	1
	1	1	1	1
	1	1	1	1
	1	1	1	1
	1	1	1	1
	1	1	1	1
	1	1	1	1
	1	1	1	1
	1	1	1	1
	1	1	1	1
	1	1	1	1
	1	1	1	1
	1	1	1	1
	1	1	1	1
	0	1	1	1
	1	1	1	1
	1	1	1	1
	1	1	1	1
	1	1	1	1
	1	1	1	1
	1	1	1	1
	1	1	1	1
	1	0	1	1
	1	1	1	1
	1	1	1	1
	1	1	1	1
	1	1	1	1
	1	1	1	1
	1	1	1	1
	1	1	1	1
	1	1	1	1
	1	1	1	1
	0	1	1	1
	1	1	1	1
	1	1	1	1
	1	1	1	1
	1	1	1	1
	1	1	1	1
	1	1	1	1
	1	1	1	1
	1	1	1	1
	1	1	1	1
	1	1	1	1
	1	1	1	1
	1	1	1	1
	1	1	1	1
	1	1	1	1
	1	1	1	1
	1	1	1	1
	1	1	1	1
	1	1	1	1
	1	1	1	1
	1	1	1	1
	1	1	1	1
	1	1	1	1
	1	1	1	1
	1	1	1	1
	1	1	1	1
	1	1	1	1
	1	1	1	1
	1	1	1	1
	1	1	1	1
	1	1	1	1
	1	1	1	1
	1	1	1	1
	1	1	1	1
	1	1	1	1
	1	1	1	1
	1	1	1	1
	1	1	1	1
	1	1	1	1
	1	1	1	1
	1	1	1	1
	1	1	1	1
	1	1	1	1
	1	1	1	1
	1	1	1	1
	1	1	1	1
	1	1	1	1
	1	1	1	1
	1	1	1	1
	0	1	1	1
	0	1	1	1
	0	1	1	1
	1	1	1	1
	1	1	1	1
	1	1	1	1
	1	1	1	1
	1	1	1	1
	1	1	1	1
	1	1	1	1
	1	1	1	1
	1	1	1	1
	1	1	1	1
	1	1	1	1
	1	1	1	1
	1	1	1	1
	1	1	1	1
	1	1	1	1
	1	1	1	1
	1	1	1	1
	1	1	1	1
	1	1	1	1
	1	1	1	1
	1	1	1	1
	1	1	1	1
	1	1	1	1
	1	1	1	1
	1	1	1	1
	1	1	1	1
	1	1	1	1
	1	1	1	1
	1	1	1	1
	1	1	1	1
	1	1	1	1
	1	1	1	1
	1	1	1	1
	1	1	1	1
	1	1	1	1
	1	1	1	1
	1	1	1	1
	1	1	1	1
	1	1	1	1
	1	1	1	1
	0	1	1	1
	0	1	1	1
	0	1	1	1
	0	1	1	1
	0	1	1	1
	0	1	1	1
	0	1	1	1
	0	1	1	1
	0	1	1	1
	0	1	1	1
	0	1	1	1
	1	0	1	1
	1	0	1	1
	1	0	1	1
	1	0	1	1
	1	0	1	1
	1	0	1	1
	1	0	1	1
[truncated: 17,379 more rows]

## Sheet: Figure 2C
Comparison of the gene repertoire of nine metazoan genomes
		A. queenslandica	N. vectensis	H. robusta	A. japonicus	S. purpuratus	A.planci	S. kowalevskii	B. floridae	D. rerio	A. carolinensis
	1:a	267	267	267	267	267	267	267	267	267	267
	X:X	4002	3784	3729	4667	6547	3619	4193	3976	10778	8005
	Deuterostome-specific	0	0	0	263	407	228	294	328	565	431
	Ambulacraria-specific	0	0	0	397	629	403	324	0	0	0
	Echinoderm-specific	0	0	0	589	891	529	0	0	0	0
	patchy	5090	8885	6169	11062	16267	9159	10171	12571	25281	17985
	Species-specific	4354	10490	14615	13103	10796	10542	6883	11481	11095	5624

## Sheet: Figure 3A
Number of members of gene families related to notochord and stomochord formation
	gene	Cpic	Acar	Xtro	Drer	Cint	Bflo	Ajap	Spur	Skow	Dpul	Cgig	Obim	Hrob	Nvec	Hvul	Aque	Tadh
	Bra	2	1	4	4	1	2	2	2	1	1	1	1	1	0	2	0	1
	b-catenin	6	3	4	6	1	3	3	3	2	2	4	5	3	2	2	1	2
	FoxA	2	1	2	2	2	2	1	1	2	1	1	1	1	1	1	0	1
	FoxD	2	1	3	2	2	1	1	1	1	1	1	1	1	1	0	1	1
	FGF9	2	1	2	2	1	1	0	0	1	0	0	1	0	1	0	0	0
	ACL	3	1	4	3	1	1	4	5	1	1	4	7	1	1	1	1	1
	calumenin	2	2	2	4	1	1	4	6	2	1	5	1	3	1	1	1	2
	leprecan	8	3	6	3	0	2	1	1	1	1	4	2	1	1	3	1	0
	b4GalT	4	4	6	4	4	2	4	9	2	1	2	1	2	1	1	2	1
	chordin	4	3	6	3	2	2	2	3	3	3	1	4	0	1	0	0	1
	hh	2	3	2	6	2	4	8	2	1	1	6	2	1	2	2	0	0
	noggin	3	3	3	4	1	1	1	1	2	1	2	2	1	2	2	0	1
	admp	2	0	2	1	1	1	2	1	2	1	1	1	1	0	0	0	1
	FoxE	2	1	2	2	2	8	0	0	1	0	0	0	0	1	0	0	1
	otx	7	1	6	5	1	1	2	3	1	0	3	1	0	0	0	0	0
	dmbx	2	1	1	3	1	1	1	4	1	0	1	1	1	3	0	0	0
	gsc	2	2	2	3	1	1	2	1	3	1	2	1	0	1	1	0	1
	hex	5	4	2	5	2	2	1	2	1	2	4	1	1	1	4	4	3
	dkk	6	5	3	5	1	1	1	1	1	0	0	0	0	0	0	0	0

## Sheet: Figure 3B
Phylogenetic analysis of FGF gene family
	(((((((((Anolis.carolinensis:315.101684,Chrysemys.picta:315.101684)1.0000:39.012460,Homo.Sapiens:354.114144)1.0000:43.292504,Xenopus.tropicalis:397.406648)1.0000:48.282188,Danio.rerio:445.688836)1.0000:63.048849,Branchiostoma.floridae:508.737685)0.7500:75.446782,(Saccoglossus.kowalevskii:532.520050,(Acanthaster.planci:478.684378,(Strongylocentrotus.purpuratus:386.778505,Apostichopus.japonicus:386…

[truncated: 5 more sheets: Figure 5B, Figure 5C, Figure 6A, Figure 6B, Figure 7B]
