# Supplementary material for: The sea cucumber genome provides insights into morphological evolution and visceral regeneration
Source: PLoS Biol. 2017 Oct 12;15(10):e2003790. doi: 10.1371/journal.pbio.2003790 (PMC5638244; doi:10.1371/journal.pbio.2003790)
Supplement: S1 Table — (XLSX) [file pbio.2003790.s022.xlsx]

## Sheet: Sheet1
S1 Table. Summary of Illumina and PacBio sequencing data.
Sequencing platform	Library length	Clean Data(Gb)	Average Length of Reads	Coverage of Genome*
IlluminaHiseq 2000	180 bp	26.01	100 bp
	500 bp	31.04	100 bp
IlluminaHiseq 2500	5 kb	77.39	125 bp	294.97×
	10 kb	68.05	125 bp
	20 kb	57.08	125 bp
PacBio RS II	10 kb	63.94	6854.94 bp	72.66×
