# Supplementary material for: The sea cucumber genome provides insights into morphological evolution and visceral regeneration
Source: PLoS Biol. 2017 Oct 12;15(10):e2003790. doi: 10.1371/journal.pbio.2003790 (PMC5638244; doi:10.1371/journal.pbio.2003790)
Supplement: S2 Table — (XLSX) [file pbio.2003790.s023.xlsx]

## Sheet: Sheet1
S2 Table. Quality statistics of PacBio sequencing data.
Job Metric	Value
Adapter Dimers (0-10bp)	0
Short Inserts (11-100bp)	0.0001
Number of Bases	63940002217
Number of Reads	7915796
N50 Read Length	13038
Mean Read Length	7744
Mean Read Score	0.83
