# Supplementary material for: The sea cucumber genome provides insights into morphological evolution and visceral regeneration
Source: PLoS Biol. 2017 Oct 12;15(10):e2003790. doi: 10.1371/journal.pbio.2003790 (PMC5638244; doi:10.1371/journal.pbio.2003790)
Supplement: S3 Table — (XLSX) [file pbio.2003790.s024.xlsx]

## Sheet: Sheet1
S3 Table. Genome assembly of A. japonicus using four different softwares,SOAPdenovo, DBG2OLC, FALCON and SMARTdenovo.
	SOAPdenovo		DBG2OLC		FALCON	SMARTdenovo
	(Illumina data PE)		(Illumina+Pacbio)		(Pacbio-Only)	(Pacbio-Only)
Genome Size		814,672,540 bp		836,234,429 bp	804,993,085 bp	784,881,484 bp
No. of contig		1165887		13742	7058	11754
N50		1,770 bp		111,396 bp	190,269bp	135,189 bp
N90		230 bp		23,916 bp	66,391bp	24,896 bp
GC(%)		37.45		37.01	37.41	37.06
N Rate (%)		0.914		0	0	0
