# Supplementary material for: The sea cucumber genome provides insights into morphological evolution and visceral regeneration
Source: PLoS Biol. 2017 Oct 12;15(10):e2003790. doi: 10.1371/journal.pbio.2003790 (PMC5638244; doi:10.1371/journal.pbio.2003790)
Supplement: S6 Table — (XLSX) [file pbio.2003790.s027.xlsx]

## Sheet: Sheet1
S6 Table. Gene region coverage assessed based on transcriptome.
Lib	Scaffold	Contig
Unigene_num	81639	81639
Match_gene_num	79230	79230
Match_gene_num(%)	0.9704	0.9704
90%_in_one_scaf	61903	59390
90%_in_one_scaf(%)	0.7582	0.7274
50%_in_one_scaf	76125	73362
50%_in_one_scaf(%)	0.9324	0.8986
