# Supplementary material for: The sea cucumber genome provides insights into morphological evolution and visceral regeneration
Source: PLoS Biol. 2017 Oct 12;15(10):e2003790. doi: 10.1371/journal.pbio.2003790 (PMC5638244; doi:10.1371/journal.pbio.2003790)
Supplement: S8 Table — (XLSX) [file pbio.2003790.s029.xlsx]

## Sheet: Sheet1
S8 Table. Summary of the transposable elements.
		A. japonicus			S. purpuratus			A. planci
		Number	Length	percentage	Number	Length	percentage	Number	Length	percentage
SINEs:		24478	4695196 bp	0.0058	97696	14233667 bp	0.0152	15507	2476055 bp	0.0065
	MIRs	14533	3362795 bp	0.0042	0	0 bp	0	4017	772409 bp	0.002
LINEs:		57220	19654193 bp	0.0244	104276	27297691 bp	0.0291	23832	4460425 bp	0.0116
	LINE2	16901	4986584 bp	0.0062	66366	15522843 bp	0.0166	14384	2027886 bp	0.0053
	L3/CR1	3629	1655767 bp	0.0021	5968	1517410 bp	0.0016	1067	345349 bp	0.0009
LTR elements:		19988	7044993 bp	0.0088	35130	8504246 bp	0.0091	13086	4685164 bp	0.0122
	ERV_classI	1647	310297 bp	0.0004	6922	1146132 bp	0.0012	0	0 bp	0
	ERV_classII	5757	688622 bp	0.0009	291	48502 bp	0.0001	606	111888 bp	0.0003
DNA elements:		118095	25751833 bp	0.032	349478	78261254 bp	0.0836	44664	11444226 bp	0.0298
	hAT-Charlie	8108	1799489 bp	0.0022	2437	447748 bp	0.0005	681	222469 bp	0.0006
Unclassified:		639078	152366078 bp	0.1893	616993	147102760 bp	0.1571	317474	71091954 bp	0.1854
Total interspersed repeats:			209512293 bp	0.2603		275399618 bp	0.2941		94157824 bp	0.2455
Satellites:		4480	1081579 bp	0.0013	2261	808115 bp	0.0009	1122	264362 bp	0.0007
Simple repeats:		3245	915392 bp	0.0011	234579	17762240 bp	0.019	16630	686103 bp	0.0018
