# Supplementary material for: The sea cucumber genome provides insights into morphological evolution and visceral regeneration
Source: PLoS Biol. 2017 Oct 12;15(10):e2003790. doi: 10.1371/journal.pbio.2003790 (PMC5638244; doi:10.1371/journal.pbio.2003790)
Supplement: S9 Table — (XLSX) [file pbio.2003790.s030.xlsx]

## Sheet: Sheet1
S9 Table. General features of A. japonicus, S. purpuratus and A. planci protein-coding genes.
Elements	A. japonicus	S. purpuratus	A .planci
Number of protein-coding genes	30350	28987	24747
Average gene length (bp)	7787	11128	8070
GC content of protein-coding genes (%)	43.86	46.17	45.31
Average number of exons per gene	6.1	6.46	6.77
Average exon size (bp)	193.43	219.75	203.19
Average number of intron per gene	5.1	5.46	5.77
Average intron size (bp)	1319	1712	1161
