# Supplementary material for: The sea cucumber genome provides insights into morphological evolution and visceral regeneration
Source: PLoS Biol. 2017 Oct 12;15(10):e2003790. doi: 10.1371/journal.pbio.2003790 (PMC5638244; doi:10.1371/journal.pbio.2003790)
Supplement: S10 Table — (XLSX) [file pbio.2003790.s031.xlsx]

## Sheet: Sheet1
S10 Table. GO enrichment analysis of echinoderm-specific gene families.
GO ID	Description	Expanded gene Ratio	Full gene Ratio	p-value	FDR
Cellular component
GO:0016020	membrane	173	2438	9.23e-11	4.52e-09
GO:0016021	integral component of membrane	93	1312	0.00138	0.022537
Molecular function
GO:0004872	receptor activity	96	735	8.01e-35	9.7e-33
GO:0004888	transmembrane signaling receptor activity	76	524	3.18e-30	1.82e-28
GO:0004871	signal transducer activity	77	541	4.51e-30	1.82e-28
GO:0004930	G-protein coupled receptor activity	67	476	9.18e-26	2.78e-24
GO:0005230	extracellular ligand-gated ion channel activity	18	73	9.01e-12	2.18e-10
GO:0015276	ligand-gated ion channel activity	18	78	3.01e-11	6.07e-10
GO:0004970	ionotropic glutamate receptor activity	9	17	6.24e-10	9.44e-09
GO:0008066	glutamate receptor activity	9	17	6.24e-10	9.44e-09
GO:0005216	ion channel activity	22	189	1.57e-07	1.9e-06
GO:0015267	channel activity	22	189	1.57e-07	1.9e-06
GO:0005234	extracellular-glutamate-gated ion channel activity	6	11	4.19e-07	4.61e-06
GO:0005544	calcium-dependent phospholipid binding	6	12	8.16e-07	8.23e-06
GO:0005231	excitatory extracellular ligand-gated ion channel activity	6	13	1.47e-06	1.37e-05
GO:0001871	pattern binding	5	13	3.42e-05	0.000296
GO:0015075	ion transmembrane transporter activity	26	380	0.00022	0.001773
GO:0005044	scavenger receptor activity	14	153	0.000395	0.00299
GO:0005509	calcium ion binding	21	292	0.000461	0.00328
GO:0008146	sulfotransferase activity	16	208	0.001068	0.007157
GO:0016782	transferase activity, transferring sulfur-containing groups	16	209	0.001124	0.007157
GO:0008373	sialyltransferase activity	6	41	0.00181	0.010952
GO:0005543	phospholipid binding	6	46	0.003298	0.019002
GO:0005215	transporter activity	34	664	0.004482	0.024651
Biological process
GO:0007186	G-protein coupled receptor signaling pathway	68	500	8.77e-27	2.09e-24
GO:0007165	signal transduction	80	1018	3.78e-16	2.83e-14
GO:0044700	single organism signaling	80	1020	4.24e-16	2.83e-14
GO:0023052	signaling	80	1022	4.76e-16	2.83e-14
GO:0007154	cell communication	80	1050	2.34e-15	1.11e-13
GO:0050896	response to stimulus	85	1171	3.69e-15	1.46e-13
GO:0051716	cellular response to stimulus	82	1115	7.01e-15	2.38e-13
GO:0050794	regulation of cellular process	98	1545	6.7e-14	1.99e-12
GO:0044699	single-organism process	155	3347	1.07e-11	2.32e-10
GO:0044763	single-organism cellular process	120	2487	6.54e-09	1.3e-07
GO:0006811	ion transport	29	354	1.87e-06	3.43e-05
GO:0002376	immune system process	5	17	0.000137	0.002169
GO:0006955	immune response	5	17	0.000137	0.002169
GO:0007155	cell adhesion	10	99	0.00108	0.015123
GO:0022610	biological adhesion	10	99	0.00108	0.015123
GO:0007160	cell-matrix adhesion	4	20	0.003158	0.039555
GO:0031589	cell-substrate adhesion	4	20	0.003158	0.039555
GO:0044765	single-organism transport	39	813	0.004733	0.056322
GO:0006486	protein glycosylation	13	190	0.007015	0.069566
GO:0070085	glycosylation	13	190	0.007015	0.069566
GO:0009101	glycoprotein biosynthetic process	13	195	0.008658	0.08242
