# Supplementary material for: The sea cucumber genome provides insights into morphological evolution and visceral regeneration
Source: PLoS Biol. 2017 Oct 12;15(10):e2003790. doi: 10.1371/journal.pbio.2003790 (PMC5638244; doi:10.1371/journal.pbio.2003790)
Supplement: S11 Table — The gene ratios in each GO term are compared between the specific and full protein-coding genes of the genome. The GO terms with a light green background are associated with immunity, and those with a yellow background are associated with signal recognition. (XLSX) [file pbio.2003790.s032.xlsx]

## Sheet: Sheet1
S11 Table. GO enrichment of the genes exclusively present in A. japonicus. The gene ratios in each GO terms are compared between the specific and full protein-coding genes of the genome. The GO terms in light green background are associated with immunity, and those in yellow are associated with signal recognition.
GO ID	Description	Specific gene Ratio	Full gene Ratio	p-value	q-value
Cellular component
GO:0016020	membrane	471/557	2447/3575	4.9e-21	3.87e-19
GO:0016021	integral component of membrane	291/557	1325/3575	1.32e-15	3.47e-14
GO:0031224	intrinsic component of membrane	291/557	1325/3575	1.32e-15	3.47e-14
Molecular function
GO:0004672	protein kinase activity	247/1668	648/10385	3.94e-45	8.04e-43
GO:0016301	kinase activity	248/1668	710/10385	1.11e-37	1.05e-35
GO:0016773	phosphotransferase activity, alcohol group as acceptor	247/1668	707/10385	1.54e-37	1.05e-35
GO:0004725	protein tyrosine phosphatase activity	78/1668	142/10385	1.13e-26	5.77e-25
GO:0016772	transferase activity, transferring phosphorus-containing groups	255/1668	859/10385	6.37e-26	2.6e-24
GO:0004721	phosphoprotein phosphatase activity	78/1668	172/10385	7.16e-20	2.44e-18
GO:0004872	receptor activity	195/1668	676/10385	2.98e-18	8.7e-17
GO:0060089	molecular transducer activity	195/1668	693/10385	5.56e-17	1.42e-15
GO:0016791	phosphatase activity	80/1668	207/10385	2.21e-15	5.02e-14
GO:0005044	scavenger receptor activity	61/1668	153/10385	9.9e-13	1.84e-11
GO:0038024	cargo receptor activity	61/1668	153/10385	9.9e-13	1.84e-11
GO:0042578	phosphoric ester hydrolase activity	85/1668	249/10385	1.09e-12	1.86e-11
GO:0016740	transferase activity	375/1668	1716/10385	2.88e-12	4.52e-11
GO:0004930	G-protein coupled receptor activity	134/1668	476/10385	6.19e-12	9.03e-11
GO:0004888	transmembrane signaling receptor activity	134/1668	523/10385	6.02e-09	7.69e-08
GO:0038023	signaling receptor activity	134/1668	523/10385	6.02e-09	7.69e-08
GO:0046914	transition metal ion binding	181/1668	769/10385	1.43e-08	1.72e-07
GO:0004871	signal transducer activity	134/1668	540/10385	4.96e-08	5.62e-07
GO:0008270	zinc ion binding	143/1668	598/10385	1.98e-07	2.13e-06
GO:0046872	metal ion binding	276/1668	1338/10385	1.29e-06	1.32e-05
GO:0043169	cation binding	276/1668	1346/10385	2.17e-06	2.11e-05
GO:0016407	acetyltransferase activity	18/1668	42/10385	3.36e-05	0.000311
GO:0016788	hydrolase activity, acting on ester bonds	98/1668	424/10385	7.31e-05	0.000649
Biological process
GO:0006793	phosphorus metabolic process	330/1117	955/7048	1.48e-54	2.56e-52
GO:0006796	phosphate-containing compound metabolic process	330/1117	955/7048	1.48e-54	2.56e-52
GO:0006468	protein phosphorylation	246/1117	629/7048	2.16e-50	2.49e-48
GO:0016310	phosphorylation	247/1117	650/7048	7.01e-48	6.06e-46
GO:0006464	cellular protein modification process	356/1117	1143/7048	7.37e-47	4.24e-45
GO:0036211	protein modification process	356/1117	1143/7048	7.37e-47	4.24e-45
GO:0043412	macromolecule modification	359/1117	1185/7048	4.15e-44	2.05e-42
GO:0044267	cellular protein metabolic process	363/1117	1413/7048	2.76e-27	1.19e-25
GO:0019538	protein metabolic process	416/1117	1754/7048	6.38e-24	2.45e-22
GO:0006470	protein dephosphorylation	78/1117	169/7048	5.11e-21	1.77e-19
GO:0016311	dephosphorylation	78/1117	171/7048	1.26e-20	3.95e-19
GO:0044260	cellular macromolecule metabolic process	451/1117	2244/7048	3.12e-11	8.98e-10
GO:0007186	G-protein coupled receptor signaling pathway	134/1117	500/7048	5.53e-11	1.47e-09
GO:0043170	macromolecule metabolic process	505/1117	2596/7048	2.32e-10	5.73e-09
GO:0009987	cellular process	782/1117	4406/7048	6.83e-09	1.55e-07
GO:0007166	cell surface receptor signaling pathway	134/1117	535/7048	7.19e-09	1.55e-07
GO:0007154	cell communication	225/1117	1051/7048	1.41e-07	2.87e-06
GO:0050896	response to stimulus	246/1117	1171/7048	1.72e-07	3.3e-06
GO:0023052	signaling	218/1117	1022/7048	3.17e-07	5.77e-06
GO:0007165	signal transduction	217/1117	1018/7048	3.6e-07	6.22e-06
GO:0044700	single organism signaling	217/1117	1020/7048	4.23e-07	6.95e-06
GO:0051716	cellular response to stimulus	227/1117	1115/7048	7.28e-06	0.000114
GO:0044237	cellular metabolic process	474/1117	2624/7048	5.56e-05	0.000835
