# Supplementary material for: The sea cucumber genome provides insights into morphological evolution and visceral regeneration
Source: PLoS Biol. 2017 Oct 12;15(10):e2003790. doi: 10.1371/journal.pbio.2003790 (PMC5638244; doi:10.1371/journal.pbio.2003790)
Supplement: S12 Table — The gene ratios in each GO term are compared between the significantly expanded and full protein-coding genes of the genome. (XLSX) [file pbio.2003790.s033.xlsx]

## Sheet: Sheet1
S12 Table. GO enrichment of the expanded gene families in A. japonicus. The gene ratios in each GO terms are compared between the significantly expanded and full protein-coding genes of the genome.
GO ID	Description	Expanded gene Ratio	Full gene Ratio	p-value	q-value
Cellular component
GO:0032991	macromolecular complex	121/450	566/3575	7.76e-11	7.03e-09
GO:0005623	cell	205/450	1195/3575	7.13e-09	2.15e-07
GO:0043234	protein complex	90/450	411/3575	1.25e-08	2.84e-07
GO:0005622	intracellular	199/450	1166/3575	2.46e-08	4.45e-07
GO:0033176	proton-transporting V-type ATPase complex	8/450	13/3575	4.29e-05	0.000555
GO:0016272	prefoldin complex	6/450	8/3575	8.63e-05	0.000977
Molecular function
GO:0004672	protein kinase activity	199/1580	648/10385	4.33e-25	1.37e-22
GO:0016773	phosphotransferase activity, alcohol group as acceptor	209/1580	707/10385	5.48e-24	8.65e-22
GO:0016772	transferase activity, transferring phosphorus-containing groups	239/1580	859/10385	2.16e-23	2.27e-21
GO:0016301	kinase activity	204/1580	710/10385	9.57e-22	7.55e-20
GO:0003824	catalytic activity	815/1580	4370/10385	9e-17	5.68e-15
GO:0016740	transferase activity	359/1580	1716/10385	2.2e-12	1.16e-10
GO:0004725	protein tyrosine phosphatase activity	52/1580	142/10385	2.42e-10	1.09e-08
GO:0004721	phosphoprotein phosphatase activity	57/1580	172/10385	2.71e-09	1.07e-07
GO:0008270	zinc ion binding	144/1580	598/10385	3.2e-09	1.12e-07
GO:0016788	hydrolase activity, acting on ester bonds	108/1580	424/10385	1.46e-08	4.6e-07
GO:0016791	phosphatase activity	63/1580	207/10385	1.74e-08	4.98e-07
GO:0042578	phosphoric ester hydrolase activity	69/1580	249/10385	2.24e-07	5.9e-06
GO:0003676	nucleic acid binding	220/1580	1122/10385	1.51e-05	0.000337
GO:0004356	glutamate-ammonia ligase activity	9/1580	13/10385	1.71e-05	0.000337
GO:0016211	ammonia ligase activity	9/1580	13/10385	1.71e-05	0.000337
GO:0016880	acid-ammonia (or amide) ligase activity	9/1580	13/10385	1.71e-05	0.000337
Biological process
GO:0006793	phosphorus metabolic process	267/1127	955/7048	1.99e-24	4.88e-22
GO:0006796	phosphate-containing compound metabolic process	267/1127	955/7048	1.99e-24	4.88e-22
GO:0006468	protein phosphorylation	194/1127	629/7048	8.55e-23	1.4e-20
GO:0016310	phosphorylation	197/1127	650/7048	3.89e-22	3.55e-20
GO:0006464	cellular protein modification process	298/1127	1143/7048	4.36e-22	3.55e-20
GO:0036211	protein modification process	298/1127	1143/7048	4.36e-22	3.55e-20
GO:0043412	macromolecule modification	306/1127	1185/7048	5.07e-22	3.55e-20
GO:0044260	cellular macromolecule metabolic process	495/1127	2244/7048	9.41e-21	5.77e-19
GO:0044267	cellular protein metabolic process	345/1127	1413/7048	1.4e-20	7.61e-19
GO:0044237	cellular metabolic process	532/1127	2624/7048	5.01e-14	2.46e-12
GO:0043170	macromolecule metabolic process	526/1127	2596/7048	9.69e-14	4.32e-12
GO:0019538	protein metabolic process	376/1127	1754/7048	1.65e-12	6.75e-11
GO:0008152	metabolic process	766/1127	4177/7048	3.34e-11	1.26e-09
GO:0044238	primary metabolic process	587/1127	3082/7048	4.82e-10	1.69e-08
GO:0016311	dephosphorylation	59/1127	171/7048	1.45e-09	4.74e-08
GO:0071704	organic substance metabolic process	592/1127	3145/7048	3.81e-09	1.17e-07
GO:0006470	protein dephosphorylation	57/1127	169/7048	7.19e-09	2.08e-07
GO:0009987	cellular process	766/1127	4406/7048	1.83e-05	0.0005
GO:0019236	response to pheromone	6/1127	7/7048	9.992e-05	0.00258
