# Supplementary material for: The sea cucumber genome provides insights into morphological evolution and visceral regeneration
Source: PLoS Biol. 2017 Oct 12;15(10):e2003790. doi: 10.1371/journal.pbio.2003790 (PMC5638244; doi:10.1371/journal.pbio.2003790)
Supplement: S13 Table — The gene ratios in each KEGG Orthology (KO) term are compared between the specific and full protein-coding genes of the genome. The KO terms with a light green background are associated with immunity, and those with a yellow or blue background are associated with signal recognition and regeneration, respectively. (XLSX) [file pbio.2003790.s034.xlsx]

## Sheet: Sheet1
S13 Table. KEGG pathway enrichment of the genes exclusively present in A. japonicus. The gene ratios in each KO terms are compared between the specific and full protein-coding genes of the genome. The KO terms in light green background are associated with immunity, and those in yellow and blue background are associated with signal recognition and regeneration, respectively.
Pathway ID	KEGG_A_class	KEGG_B_class	Pathway	Specific gene	Full gene	p-value	q-value
ko04210	Cellular Processes	Cell growth and death	Apoptosis	22	81	3.26e-05	0.000568
ko04510	Cellular Processes	Cellular commiunity	Focal adhesion	42	179	7.5e-07	2.03e-05
ko04520	Cellular Processes	Cellular commiunity	Adherens junction	27	93	1.01e-06	2.47e-05
ko02020	Environmental Information Processing	Signal transduction	Two-component system	30	70	5.09e-12	2.07e-10
ko04151	Environmental Information Processing	Signal transduction	PI3K-Akt signaling pathway	48	198	3.93e-08	1.2e-06
ko04668	Environmental Information Processing	Signal transduction	TNF signaling pathway	15	59	0.00123	0.0151
ko04512	Environmental Information Processing	Signaling molecules and interaction	ECM-receptor interaction	30	74	2.82e-11	9.84e-10
ko04080	Environmental Information Processing	Signaling molecules and interaction	Neuroactive ligand-receptor interaction	28	110	1.09e-05	0.000204
ko04514	Environmental Information Processing	Signaling molecules and interaction	Cell adhesion molecules (CAMs)	13	40	0.000195	0.00265
ko05206	Human Diseases	Cancers	MicroRNAs in cancer	36	156	7.11e-06	0.000145
ko05202	Human Diseases	Cancers	Transcriptional misregulation in cancers	23	111	0.0016	0.0185
ko05150	Human Diseases	Infectious diseases	Staphylococcus aureus infection	8	16	0.000109	0.00177
ko05164	Human Diseases	Infectious diseases	Influenza A	22	114	0.00502	0.0471
ko05162	Human Diseases	Infectious diseases	Measles	17	82	0.00621	0.0561
ko05033	Human Diseases	Substance dependence	Nicotine addiction	66	70	4.91e-60	1.2e-57
ko05032	Human Diseases	Substance dependence	Morphine addiction	68	106	1.45e-40	1.18e-38
ko00290	Metabolism	Amino acid metabolism	Valine, leucine and isoleucine biosynthesis	4	7	0.00371	0.0363
ko00966	Metabolism	Biosynthesis of other secondary metabolites	Glucosinolate biosynthesis	4	6	0.00174	0.0193
ko00040	Metabolism	Carbohydrate metabolism	Pentose and glucuronateinterconversions	13	40	0.000195	0.00265
ko00051	Metabolism	Carbohydrate metabolism	Fructose and mannose metabolism	11	45	0.0074	0.0645
ko00830	Metabolism	Metabolism of cofactors and vitamins	Retinol metabolism	10	31	0.00114	0.0147
ko04360	Organismal Systems	Development	Axon guidance	28	102	2.2e-06	4.89e-05
ko04977	Organismal Systems	Digestive system	Vitamin digestion and absorption	14	44	0.000144	0.0022
ko04610	Organismal Systems	Immune system	Complement and coagulation cascades	6	15	0.00342	0.0363
ko04622	Organismal Systems	Immune system	RIG-I-like receptor signaling pathway	13	53	0.003612	0.036253
ko04727	Organismal Systems	Nervous system	GABAergic synapse	69	107	2.2e-41	2.68e-39
ko04723	Organismal Systems	Nervous system	Retrograde endocannabinoid signaling	68	110	4.99e-39	3.05e-37
ko04721	Organismal Systems	Nervous system	Synaptic vesicle cycle	66	107	8.5e-38	4.15e-36
