# Supplementary material for: The sea cucumber genome provides insights into morphological evolution and visceral regeneration
Source: PLoS Biol. 2017 Oct 12;15(10):e2003790. doi: 10.1371/journal.pbio.2003790 (PMC5638244; doi:10.1371/journal.pbio.2003790)
Supplement: S14 Table — The gene ratios in each KEGG Orthology (KO) term are compared between the significantly expanded and full protein-coding genes of the genome. The KO terms with a light green background are associated with immunity, and those with a yellow or blue background are associated with signal recognition and regeneration, respectively. (XLSX) [file pbio.2003790.s035.xlsx]

## Sheet: Sheet1
S14 Table. KEGG pathway enrichment of the expanded gene families in A. japonicus. The gene ratios in each KO terms are compared between the significantly expanded and full protein-coding genes of the genome. The KO terms in yellow and blue background are associated with signal recognition and regeneration, respectively.
Pathway ID	KEGG_A_class	KEGG_B_class	Pathway	Expanded gene	Full gene	p-value	q-value
ko04110	Cellular Processes	Cell growth and death	Cell cycle	38	125	0.00226203	0.0761794
ko04113	Cellular Processes	Cell growth and death	Meiosis - yeast	23	69	0.00465357	0.0995149
ko05033	Human Diseases	Substance dependence	Nicotine addiction	66	70	1.2564e-42	3.49278e-40
ko05032	Human Diseases	Substance dependence	Morphine addiction	66	106	2.43226e-22	1.35234e-20
ko00300	Metabolism	Amino acid metabolism	Lysine biosynthesis	7	9	0.000267859	0.0124108
ko00250	Metabolism	Amino acid metabolism	Alanine, aspartate and glutamate metabolism	14	33	0.00216424	0.0761794
ko00260	Metabolism	Amino acid metabolism	Glycine, serine and threonine metabolism	21	61	0.00438528	0.0995149
ko00010	Metabolism	Carbohydrate metabolism	Glycolysis / Gluconeogenesis	22	63	0.0029315	0.0814957
ko00590	Metabolism	Lipid metabolism	Arachidonic acid metabolism	14	35	0.00415532	0.0995149
ko00790	Metabolism	Metabolism of cofactors and vitamins	Folate biosynthesis	13	30	0.00246624	0.0761794
ko04721	Organismal Systems	Nervous system	Synaptic vesicle cycle	74	107	2.34905e-29	3.26518e-27
ko04723	Organismal Systems	Nervous system	Retrograde endocannabinoid signaling	71	110	2.35525e-25	2.18253e-23
ko04727	Organismal Systems	Nervous system	GABAergic synapse	69	107	1.25e-24	8.68747e-23
