# Supplementary material for: The sea cucumber genome provides insights into morphological evolution and visceral regeneration
Source: PLoS Biol. 2017 Oct 12;15(10):e2003790. doi: 10.1371/journal.pbio.2003790 (PMC5638244; doi:10.1371/journal.pbio.2003790)
Supplement: S16 Table — The draft scaffolds of 4 echinoderm genomes were blasted against the Fox gene family, and the homologous regions were extracted to blast against the nr database. Gene names indicate the best hit gene from the nr database. (XLSX) [file pbio.2003790.s037.xlsx]

## Sheet: Sheet1
S16 Table. Fox genes in four echinoderm genomes. The draft scaffold of four echinoderm genomes were blasted against the Fox gene family, and the homologous regions were extracted to blast against nr database. Gene names indicate the best hit gene from nr database.
Genome scaffold	Start	End	Gene
Lytechinusvariegatus
gi|767798536|gb|KN928361.1|	11349	11735	foxD1
gi|767798435|gb|KN928462.1|	11754	11425	foxF
gi|767798054|gb|KN928843.1|	106581	106195	foxD
gi|767772024|gb|KN954802.1|	151365	151000	foxA
Parastichopusparvimensis
gi|762023322|gb|KN882277.1|	220686	220318	foxF1
gi|762023285|gb|KN882314.1|	216298	215537	foxC
gi|762022575|gb|KN883024.1|	18136	17627	foxL2
gi|762020728|gb|KN884852.1|	33844	34365	foxD1
gi|762019957|gb|KN885480.1|	63667	64134	foxQ2
gi|762019949|gb|KN885488.1|	28769	29236	foxQ2
gi|762017378|gb|KN888059.1|	47742	47281	foxQ1
Ophiothrixspiculata
gb|JXSR01S000418.1|	662	1036	foxQ2
gb|JXSR01S007094.1|	66060	66803	foxG
gb|JXSR01S020236.1|	67952	67302	foxQ1
gb|JXSR01S021236.1|	60860	61663	foxG
gb|JXSR01S027472.1|	39545	39204	foxL
gb|JXSR01S030407.1|	1697	1113	foxD
gb|JXSR01S058080.1|	20891	20547	foxQ1
gb|JXSR01S059028.1|	2619	3110	foxQ1
gb|JXSR01S069446.1|	11214	10804	foxQ1
gb|JXSR01S072112.1|	137211	136627	foxD
gb|JXSR01S073525.1|	71864	71373	foxQ1
Patiriaminiata
gi|400319608|gb|JH768886.1|	73076	74017	foxG
gi|400318420|gb|JH769918.1|	12307	11912	foxC
gi|400318420|gb|JH769918.1|	57070	57828	foxC
gi|400318420|gb|JH769918.1|	177847	178410	foxL1
gi|400317744|gb|JH770164.1|	94209	94535	foxQ1
gi|400315582|gb|JH772121.1|	27441	26938	foxD1
gi|400308066|gb|JH779628.1|	2925	2461	foxI2
gi|400307621|gb|JH780073.1|	13260	12928	foxD
