# Supplementary material for: The sea cucumber genome provides insights into morphological evolution and visceral regeneration
Source: PLoS Biol. 2017 Oct 12;15(10):e2003790. doi: 10.1371/journal.pbio.2003790 (PMC5638244; doi:10.1371/journal.pbio.2003790)
Supplement: S17 Table — (XLSX) [file pbio.2003790.s038.xlsx]

## Sheet: Sheet1
S17 Table. Homeobox gene family of A. japonicus.
Genes ID	Hox gene	Hox Classes
AJAP11930	Hox1	ANTP-HOXL
AJAP30349	Hox2	ANTP-HOXL
AJAP18387	Hox3	ANTP-HOXL
AJAP30350	Hox5	ANTP-HOXL
AJAP24598	Hox7	ANTP-HOXL
AJAP01054	Hox8	ANTP-HOXL
AJAP07751	Hox9/10	ANTP-HOXL
AJAP13847	Hox11/13a	ANTP-HOXL
AJAP05240	Hox11/13b	ANTP-HOXL
AJAP24174	Hox11/13c	ANTP-HOXL
AJAP25117	Cdx	ANTP-HOXL
scaffold17(590631-590771)	Evx	ANTP-HOXL
AJAP07562	Gbx	ANTP-HOXL
AJAP01334	Gbx	ANTP-HOXL
AJAP10729	Gsx	ANTP-HOXL
AJAP04530	Mnx	ANTP-HOXL
AJAP00639	Mnx	ANTP-HOXL
AJAP11588	Pdx	ANTP-HOXL
AJAP24972	Barhl	ANTP-NKL
AJAP12420	Barhl	ANTP-NKL
AJAP29079	Barx	ANTP-NKL
scaffold877(120594-120758)	Bsx	ANTP-NKL
AJAP29494	Dbx	ANTP-NKL
scaffold473(313237-313106)	Dlx	ANTP-NKL
AJAP08375	Emx	ANTP-NKL
AJAP09367	En	ANTP-NKL
AJAP27970	Hhex	ANTP-NKL
AJAP16948	Hlx	ANTP-NKL
AJAP03812	Msx	ANTP-NKL
AJAP28050	Nk1	ANTP-NKL
AJAP10284	Nk1	ANTP-NKL
AJAP10513	Nk1	ANTP-NKL
AJAP05636	Nk1	ANTP-NKL
AJAP10484	Nk2.1	ANTP-NKL
AJAP19571	Nk2.1	ANTP-NKL
AJAP05560	Nk2.2	ANTP-NKL
AJAP02772	Nk3	ANTP-NKL
scaffold528(316709-316545)	Nk4	ANTP-NKL
scaffold199(133829-134002)	Nk4	ANTP-NKL
AJAP02772	Nk5/Hmx	ANTP-NKL
AJAP10083	Nk6	ANTP-NKL
AJAP07562	Nk7	ANTP-NKL
scaffold296(771149-770979)	Tlx	ANTP-NKL
scaffold2091(2651-2821)	Tlx	ANTP-NKL
AJAP19177	Alx	PRD
AJAP04023	Alx	PRD
AJAP06735	Alx	PRD
AJAP03960	Arx	PRD
AJAP06355	CG11294	PRD
AJAP00527	Dmbx	PRD
AJAP09580	Dmbx	PRD
AJAP00004	Gsc	PRD
AJAP27672	Gsc	PRD
AJAP24383	Hbn	PRD
AJAP26612	Isx	PRD
AJAP20341	Isx	PRD
AJAP09789	Otp	PRD
AJAP18234	Pax3/7	PRD
AJAP14971	Pax4/6	PRD
AJAP04964	Pax4/6	PRD
AJAP01840	Phox	PRD
AJAP02216	Pitx	PRD
AJAP09580	Prrx	PRD
AJAP26596	Prrx	PRD
AJAP26612	Rax	PRD
AJAP24383	Rax	PRD
AJAP20341	Rax	PRD
AJAP20692	Rax	PRD
AJAP05596	Shox	PRD
evm.model.scaffold175.2	Uncx	PRD
AJAP05283	Uncx	PRD
evm.model.scaffold33.17	Isl	LIM
AJAP02093	Lhx1/5	LIM
AJAP29144	Lhx2/9	LIM
AJAP06183	Lhx2/9	LIM
AJAP12168	Lhx3/4	LIM
AJAP14398	Lhx3/4	LIM
scaffold147(225269-225093)	Lhx6/8	LIM
scaffold2297(59051-58875)	Lhx6/8	LIM
AJAP14565	Lmx	LIM
AJAP05325	Hdx	POU
scaffold1604(81914-81741)	Pou1	POU
scaffold310(278755-278579)	Pou1	POU
AJAP10188	Pou2	POU
AJAP14640	Pou3	POU
AJAP09438	Pou3	POU
AJAP22362	Pou4	POU
AJAP20963	Pou6	POU
AJAP04762	Pou6	POU
AJAP27656	Hnf1	HNF
AJAP28257	Six1/2	SINE
AJAP28262	Six3/6	SINE
AJAP02961	Six4/5	SINE
AJAP14414	Irx	TALE
AJAP29895	Meis	TALE
AJAP08260	Mkx	TALE
AJAP25272	Pbx	TALE
AJAP14010	Pbx	TALE
AJAP21152	Pknox	TALE
AJAP19398	Pknox	TALE
AJAP21474	Cmp	CUT
AJAP05715	Cux	CUT
AJAP21474	Satb	CUT
scaffold2892(2783-2953)	Prox	PROS
AJAP05212	Zeb	ZF
AJAP26997	Zfhx	ZF
AJAP13027	Cers	CERS
