# Supplementary material for: The sea cucumber genome provides insights into morphological evolution and visceral regeneration
Source: PLoS Biol. 2017 Oct 12;15(10):e2003790. doi: 10.1371/journal.pbio.2003790 (PMC5638244; doi:10.1371/journal.pbio.2003790)
Supplement: S18 Table — (XLSX) [file pbio.2003790.s039.xlsx]

## Sheet: Sheet1
S18 Table. Main signal pathway and genes involved in regulation of skeletogenesis in sea urchin (S. purpuratus) and sea cucumber (A. japonicus).
	S. purpuratus	A. japonicus
Signal pathway
Wnt	+	+
BMP	+	+
TGFβ	+	+
IGF	+	+
FGF	+	+
MAPK	+	+
Notch	+	+
Transcription factors
Otx	1	3
SoxB	2	1
NcaM	1	2
n-cadherin	*	3
Tbr	6	5
ets1	2	5
alx1	2	5
Otp	1	2
Shox	1	1
Pbx	2	2
Satb	0	1
Uncx	0	2
dlx	1	1
hex	1	1
Gsc	1	2
msx	2	1
FoxB	1	3
foxO	2	*
foxN2/3	1	*
gata1/2/3	4	4
Sox9	*	1
sox4	1	1
sox5	*	*
sox6	1	*
Atf4	1	*
SoxC	1	*
NFAT2	*	*
Hnf6	1	2
Osteoblast related genes
Ihh	1	2
Pmar1	4	*
cbfa1	0	0
runx2	*	1
osx	0	0
alp	7	11
col1a1	0	0
opn	0	0
bspll	0	0
ocn	0	0
BSP	0	0
FGFR	10	65
PDGF	0	5
Ndrg	2	1
ALK5	*	3
hesC	1	2
tgif	1	*
erg	1	2
vegfR	2	*
GSK-3	2	1
Ubiq	6	3
nrl	*	1
snail	1	4
twist	1	3
dri	1	1
Biomineralization genes
sm30A	1	0
sm30B	1	0
sm30C	1	0
sm30D	1	0
sm30E	1	0
sm30F	1	0
sm29	1	0
pm27	1	0
sm37	1	0
sm32/50	2	0
Clectin	3	*
spu_005989	1	0
spu_005991	1	0
spu_005992	1	0
spu_027906	1	0
msp130	2	1
msp130rel1	1	0
msp130rel2	2	0
msp130rel3	2	0
msp130rel4	2	0
msp130rel5	2	0
msp130rel6	2	0
cyp1	1	1
cyp2 (spu_007944)	1	2
colp3α	1	1
colp4α	1	0
can1 (spu_012518)	1	1
p16	1	0
spu_018403	1	0
spu_018407	2	0
p19	2	1
+ The signal pathway is present; *Partially homologous genes are available.
