# Supplementary material for: The sea cucumber genome provides insights into morphological evolution and visceral regeneration
Source: PLoS Biol. 2017 Oct 12;15(10):e2003790. doi: 10.1371/journal.pbio.2003790 (PMC5638244; doi:10.1371/journal.pbio.2003790)
Supplement: S19 Table — (XLSX) [file pbio.2003790.s040.xlsx]

## Sheet: Sheet1
S19 Table. Expression level of PSP94-like genes at different development stages in A. japonicus.
gene_id	Fertilized oocytes	blastula	gastrula	auricularia	doliolaria	pentactula
AJAP17446	0.113333	0.056667	0.043333	0	1.47667	0.803333
AJAP05134	0.226667	1.35333	0.53	0.2	0	0
AJAP11738	0.986667	0	0.223333	0.42	0	0
AJAP05982	0	0.923333	0	1.74	1.95667	1.10333
AJAP03576	0	0.233333	0	0	0	0
AJAP08501	0	0.313333	0.203333	0	0	0
AJAP20138	0.563333	1.38667	0.75	0.933333	0.166667	0
AJAP24376	0.236667	0	0	1.86333	1.27333	1.50667
AJAP26714	0	0.336667	0	0.596667	0	0
