# Supplementary material for: The sea cucumber genome provides insights into morphological evolution and visceral regeneration
Source: PLoS Biol. 2017 Oct 12;15(10):e2003790. doi: 10.1371/journal.pbio.2003790 (PMC5638244; doi:10.1371/journal.pbio.2003790)
Supplement: S22 Table — (XLSX) [file pbio.2003790.s043.xlsx]

## Sheet: Sheet1
S22 Table. Summary of proteomic results from ITRAQ.
Total spectra	Spectra	Unique spectra	Peptide	Unique peptide	Protein
338181	45645	44432	16930	16600	4131
