# Supplementary material for: The sea cucumber genome provides insights into morphological evolution and visceral regeneration
Source: PLoS Biol. 2017 Oct 12;15(10):e2003790. doi: 10.1371/journal.pbio.2003790 (PMC5638244; doi:10.1371/journal.pbio.2003790)
Supplement: S23 Table — (XLSX) [file pbio.2003790.s044.xlsx]

## Sheet: Sheet1
S23 Table. Statistics of differential protein (fold changes≥1.2 and p-value≤0.05) during visceral regeneration in A. japonicus.
Group name	Up_regulation	Down_regulation	Total differentially expressed
	Proteins	Proteins	Proteins
AJ_C-VS-AJ_3	274	300	574
AJ_3-VS-AJ_5	172	222	394
AJ_5-VS-AJ_7	135	133	268
AJ_7-VS-AJ_14	191	155	346
AJ_14-VS-AJ_21	241	208	449
