# Supplementary material for: The sea cucumber genome provides insights into morphological evolution and visceral regeneration
Source: PLoS Biol. 2017 Oct 12;15(10):e2003790. doi: 10.1371/journal.pbio.2003790 (PMC5638244; doi:10.1371/journal.pbio.2003790)
Supplement: S24 Table — (XLSX) [file pbio.2003790.s045.xlsx]

## Sheet: Sheet1
S24 Table. The significantly up-regulated regeneration-related proteins found in the corresponding proteomic studies (3, 5, 7, 14 and 21 dpe) during the intestinal regeneration process in A. japonicus.
Stage	Protein ID	Description	Up-regulated fold
Control-3 dpe	AJAP02977	methyltransferase-like protein	6.501
	AJAP08793	PREDICTED: arylsulfatase-like	4.761
	AJAP01041	ras-related protein Rab-27A-like	3.633
	AJAP23613	Transmembrane 9 superfamily member 3	3.541
	AJAP09273	peroxiredoxin-6	2.858
	AJAP02367	PREDICTED: dnaJ homolog subfamily C member 10-like	2.844
	AJAP01482	PREDICTED: tubulin alpha-1C chain-like	2.402
	AJAP02393	Spliceosome RNA helicase Ddx39b, partial	2.274
	AJAP19202	dystonin	2.18
	AJAP03482	PREDICTED: tubulin alpha-1C chain-like isoform 2	2.176
	AJAP18152	PREDICTED: transmembrane emp24 domain-containing protein 7-like, partial	1.984
	AJAP26954	Tubulin alpha-1C chain	1.849
	AJAP08297	PREDICTED: syntaxin-binding protein 1-like	1.732
	AJAP20466	myosin VI	1.615
	AJAP29720	Rab-3	1.597
	AJAP14371	PREDICTED: ribonuclease UK114-like	1.575
	AJAP02219	peroxiredoxin-5	1.547
	AJAP10446	PREDICTED: gelsolin-like protein 1-like	1.531
	AJAP10889	PREDICTED: tubulin alpha-1C chain-like	1.517
	AJAP25064	PREDICTED: ras-related protein Rab-2A-like isoform 2	1.511
	AJAP29056	complement component C3	1.392
	AJAP08299	beta-I tubulin	1.387
	AJAP01146	PREDICTED: acetyl-CoA acetyltransferase, mitochondrial-like	1.361
	AJAP09550	fibrillar collagen	1.328
	AJAP27911	tropomyosin	1.291
	AJAP08827	PREDICTED: ras-related protein Rab-6A-like, partial	1.26
	AJAP07011	PREDICTED: copine-8-like	1.241
	AJAP18467	PREDICTED: 5'-AMP-activated protein kinase subunit gamma-2 isoform 2	1.204
3-5 dpe	AJAP01624	PREDICTED: fibropellin-1-like isoform 1	2.456
	AJAP23949	PREDICTED: collagen alpha-1(IX) chain-like, partial	2.356
	AJAP16447	Fibrillin-3, partial	1.811
	AJAP16447	PREDICTED: fibrillin-2-like, partial	1.666
	AJAP20725	PREDICTED: peroxisomal proliferator-activated receptor A-interacting complex 285 kDa protein-like	1.499
	AJAP29346	beta-C integrin subunit	1.495
	AJAP00300	Actin-related protein 2/3 complex subunit 3	1.415
	AJAP12984	cell division cycle 42	1.399
	AJAP06216	PREDICTED: scavenger receptor class B type I-like	1.375
	AJAP19340	integrin beta L subunit precursor	1.362
	AJAP09550	PREDICTED: fibrillar collagen	1.296
	AJAP13161	PREDICTED: integrin alpha-9-like	1.255
5-7 dpe	AJAP11916	tektin-B1	4.097
	AJAP00844	tubulin beta subunit	3.273
	AJAP24569	PREDICTED: histone H2A.V-like	2.136
	AJAP22900	PREDICTED: fibrinogen C domain-containing protein 1-like	2.106
	AJAP22832	RecName: Full=Histone H2A,	2.102
	AJAP13503	PREDICTED: neurocan-like	2.043
	AJAP16607	PREDICTED: ficolin-1	1.701
	AJAP00045	death-associated protein	1.589
	AJAP29473	profilin	1.559
	AJAP10446	PREDICTED: gelsolin-like protein 1-like	1.487
	AJAP11336	Probable elongation factor 1-delta	1.46
	AJAP25328	PREDICTED: WD repeat-containing protein 61-like	1.415
	AJAP25461	PREDICTED: myosin regulatory light polypeptide 9-like	1.396
	AJAP19910	PREDICTED: far upstream element-binding protein 3-like isoform 1	1.299
7-14 dpe	AJAP21085	PREDICTED: ficolin 1-like	5.587
	AJAP19815	PREDICTED: fibrinogen C domain-containing protein 1-like, partial	4.177
	AJAP26258	PREDICTED: fibrinogen C domain-containing protein 1-A-like	3.918
	AJAP14956	fibrillar collagen alpha 120 and 140 chains	2.273
	AJAP03121	PREDICTED: annexin A13	2.037
	AJAP22726	PREDICTED: cubilin-like	1.715
	AJAP19862	actin	1.627
	AJAP08047	PREDICTED: cubilin-like	1.556
	AJAP22002	oncoprotein	1.529
	AJAP17458	PREDICTED: proliferation-associated protein 2G4-like, partial	1.449
	AJAP03209	PREDICTED: eukaryotic translation initiation factor 3 subunit L-like	1.438
	AJAP24134	PREDICTED: arylsulfatase J-like	1.436
	AJAP18383	PREDICTED: 60S ribosomal protein L8-like	1.419
	AJAP24211	60S ribosomal protein L28	1.413
	AJAP03232	PREDICTED: 60S ribosomal protein L11-like	1.336
	AJAP10791	PREDICTED: rho GTPase-activating protein 17-like	1.308
	AJAP23468	transcription factor btf3-like protein 4	1.307
	AJAP12472	PREDICTED: splicing factor 3B subunit 3-like	1.289
	AJAP08034	ribosomal protein L15	1.231
	AJAP15527	tubulin, alpha 7 like	1.231
	AJAP08411	PREDICTED: elongation factor Tu, mitochondrial-like	1.22
	AJAP11336	Probable elongation factor 1-delta	1.216
14-21 dpe	AJAP27800	PREDICTED: chaperonin containing TCP1, subunit 6A-like	3.109
	AJAP11807	PREDICTED: programmed cell death protein 4-like	3.062
	AJAP22726	PREDICTED: cubilin-like	2.836
	AJAP23222	PREDICTED: eukaryotic translation initiation factor 5A-2-like, partial	2.787
	AJAP22407	PREDICTED: zinc finger CCCH domain-containing protein 10-like isoform 2	2.482
	AJAP09413	PREDICTED: cdc42-interacting protein 4 homolog isoform 1	1.707
	AJAP22323	actin related protein 2/3 complex	1.7
	AJAP23682	Matrix metalloproteinase-28	1.658
	AJAP12006	PREDICTED: actin-related protein-like isoform 2	1.627
	AJAP03482	PREDICTED: tubulin alpha-1C chain-like isoform 2	1.589
	AJAP27042	PREDICTED: agrin-like, partial	1.585
	AJAP09923	PREDICTED: myosin light chain kinase, smooth muscle-like isoform 1	1.577
	AJAP10889	PREDICTED: tubulin alpha-1C chain-like	1.541
	AJAP25208	PREDICTED: coiled-coil domain-containing protein 58-like	1.529
	AJAP01482	PREDICTED: tubulin alpha-1C chain-like	1.465
	AJAP27044	PREDICTED: integrin-linked protein kinase	1.449
	AJAP18076	40S ribosomal protein S16, partial	1.437
	AJAP11471	eukaryotic translation initiation factor 3, subunit 5 (epsilon) (predicted), isoform CRA_d	1.435
	AJAP01715	Ras-related nuclear protein	1.419
	AJAP01527	PREDICTED: 40S ribosomal protein S19-like	1.387
	AJAP23793	ribosomal protein L17	1.358
	AJAP11194	PREDICTED: 60S ribosomal protein L10-like isoform 2	1.356
	AJAP04294	PREDICTED: eukaryotic translation initiation factor 3 subunit E-like	1.267
	AJAP24864	PREDICTED: elongation factor 1-beta-like	1.236
	AJAP09057	PREDICTED: dnaJ homolog subfamily A member 2-like	1.236
	AJAP00844	tubulin beta subunit	1.214
